# Supplementary material for: Metagenome sequencing and 768 microbial genomes from cold seep in South China Sea
Source: Sci Data. 2022 Aug 6;9:480. doi: 10.1038/s41597-022-01586-x (PMC9357000; doi:10.1038/s41597-022-01586-x)
Supplement: Supplementary file 1 — Supplementary Table 1 [file 41597_2022_1586_MOESM1_ESM.xlsx]

## Sheet: Supplementary Table 1
Supplementary Table 1 Statistics for the 768 MAGs
Genome ID	% Completeness	%Contamination	Strain Heterogeneity	%G+C	No. of contigs	Max. contig length (Kb)	N50 contig length (bp)	N90 contig length (bp)	Mean contig length (bp)	Length (bp)	No. of genes	Length of genes (bp)	Coding density	No. of CDS	No. of rRNAs	No. of tRNAs	BioSample accession No.	GenBank Accession ID for draft genomes
RS_1.bin.1	61.59	2.15	20	0.3444	530	21.628	4153	2056	3736.04	1980103	1980	1124776	56.8039	1956		18	SAMN18451834	JAGLEX000000000
RS_1.bin.11	65.18	2.2	0	0.5688	1167	12.151	2142	1200	1994.11	2327130	2315	913905	39.2718	2278	1 (5S)	19	SAMN18451835	JAGLEY000000000
RS_1.bin.12	78.67	2.14	34.78	0.3719	744	15.978	4066	1501	3084.69	2295010	2510	1313868	57.2489	2468		32	SAMN18451836	JAGLEZ000000000
RS_1.bin.13	76.24	1.93	0	0.4339	489	13.018	3518	1430	2834.91	1386271	1549	775579	55.9471	1523		15	SAMN18451837	JAGLFA000000000
RS_1.bin.14	77.66	17.87	7.41	0.4148	1954	13.919	1908	1117	1830.2	3576217	4356	1388973	38.8392	4289	2, 5 (16S, 23S)	18	SAMN18451838	JAGLFB000000000
RS_1.bin.15	65.7	0	0	0.35	185	36.326	11514	5358	9156.74	1693997	1719	1356639	80.0851	1698		8	SAMN18451839	JAGLFC000000000
RS_1.bin.2	77.26	1.4	0	0.4228	273	21.778	4943	2253	4247.3	1159513	1317	755095	65.1217	1286	1 (16S)	23	SAMN18451840	JAGLFD000000000
RS_1.bin.20	85.12	2.13	0	0.3236	548	30.427	7030	2539	5253.05	2878673	2646	2121760	73.7062	2585		32	SAMN18451841	JAGLFE000000000
RS_1.bin.22	72.61	0.86	0	0.4085	722	13.101	2969	1343	2496.94	1802791	2219	908403	50.3887	2185	1 (5S)	9	SAMN18451842	JAGLFF000000000
RS_1.bin.23	60.15	11.83	1.96	0.5851	1671	8.052	1515	1078	1548.17	2586988	3292	747569	28.8973	3241		12	SAMN18451843	JAGLFG000000000
RS_1.bin.24	94.62	1.08	0	0.3361	75	223.802	64744	27592	41866.3	3139973	2938	2669739	85.0243	2888	1, 1, 1 (5S, 16S, 23S)	38	SAMN18451844	JAGLFH000000000
RS_1.bin.25	68.05	0	0	0.4058	315	15.294	5304	2718	4834.33	1522813	1594	1103882	72.4897	1521		6	SAMN18451845	JAGLFI000000000
RS_1.bin.26	60.07	11.36	31.58	0.5594	560	11.367	2622	1217	2283.81	1278936	1502	553999	43.3172	1468		18	SAMN18451846	JAGLFJ000000000
RS_1.bin.27	66.67	1.75	100	0.5094	1235	16.697	3266	1467	2783.48	3437599	3600	1625955	47.2991	3573		16	SAMN18451847	JAGLFK000000000
RS_1.bin.29	63.45	19.62	54	0.4671	1233	18.021	3294	1778	3098.18	3820059	3820	1938870	50.755	3804		3	SAMN18451848	JAGLFL000000000
RS_1.bin.30	76.61	13.76	12.24	0.2913	919	38.322	2485	1187	2191.1	2013622	2391	876172	43.5122	2331	1, 1 (5S, 23S)	16	SAMN18451849	JAGLFM000000000
RS_1.bin.33	74.72	14.61	0	0.34	1258	39.169	5390	2392	4506.79	5669542	5195	3484039	61.4519	5150	1, 1 (5S, 23S)	18	SAMN18451850	JAGLFN000000000
RS_1.bin.34	61.01	14.45	28.09	0.4313	980	9.314	1975	1162	1878.1	1840537	2337	729895	39.6566	2305		5	SAMN18451851	JAGLFO000000000
RS_1.bin.35	70.3	8.63	33.33	0.3515	1365	19.338	2675	1212	2349.89	3207597	3698	1558342	48.5828	3654		14	SAMN18451852	JAGLFP000000000
RS_1.bin.37	75.5	19.44	57.14	0.374	3303	12.327	1864	1143	1818.57	6006731	6572	1922370	32.0036	6511		8	SAMN18451853	JAGLFQ000000000
RS_1.bin.38	67.66	3.24	20	0.5469	719	8.022	2038	1191	2001.36	1438977	2016	628629	43.6858	1981	2 (5S)	22	SAMN18451854	JAGLFR000000000
RS_1.bin.39	76.09	6.04	12.5	0.458	1027	18.46	3636	1552	3038.21	3120237	3358	1719740	55.1157	3286	1 (5S)	17	SAMN18451855	JAGLFS000000000
RS_1.bin.4	72.58	2.62	0	0.5081	910	14.5	2390	1281	2201.52	2003380	2080	961995	48.0186	2060		6	SAMN18451856	JAGLFT000000000
RS_1.bin.5	72.17	1.22	0	0.4095	659	17.772	4338	2094	3749.07	2470638	2530	1535093	62.1335	2482	1 (5S)	13	SAMN18451857	JAGLFU000000000
RS_1.bin.6	62.23	19.28	0	0.3864	2383	34.145	1956	1138	1921.06	4577875	5660	1876228	40.9847	5607		10	SAMN18451858	JAGLFV000000000
RS_1.bin.7	66.22	2.15	14.29	0.2948	707	12.611	2883	1320	2493.74	1763074	2101	879377	49.8775	2082		10	SAMN18451859	JAGLFW000000000
RS_1.bin.9	64.54	1.79	14.29	0.4519	362	18.855	4049	2058	3614.05	1308287	1506	786570	60.1221	1467		25	SAMN18451860	JAGLFX000000000
RS_10.bin.1	87.07	2.8	0	0.4712	220	32.191	5345	2172	4632.62	1019176	1222	682059	66.9226	1189	1, 1, 1 (5S, 16S, 23S)	20	SAMN18451861	JAGLFY000000000
RS_10.bin.13	70.85	0.86	0	0.3233	331	16.807	4223	1775	3575.44	1183472	1355	717715	60.6449	1323	1 (5S)	22	SAMN18451862	JAGLFZ000000000
RS_10.bin.15	72.41	0.2	100	0.5469	352	13.941	3306	1388	2803.84	986952	1178	536790	54.3887	1154		9	SAMN18451863	JAGLGA000000000
RS_10.bin.18	83.4	0	0	0.3968	285	28.624	7207	2370	5153.26	1468678	1568	1030236	70.1472	1532		32	SAMN18451864	JAGLGB000000000
RS_10.bin.19	66.54	9	47.37	0.4211	814	12.085	2266	1183	2096.86	1706842	2145	700958	41.0675	2116	1 (5S)	17	SAMN18451865	JAGLGC000000000
RS_10.bin.2	68.18	13.72	0	0.474	2076	36.005	2238	1574	2374.91	4930306	1163	625712	12.6911	1146	1 (23S)	6	SAMN18451866	JAGLGD000000000
RS_10.bin.20	72.29	5.21	28.57	0.421	255	23.633	4701	2081	3982.15	1015447	6058	2210887	217.725	5992	1 (5S)	34	SAMN18451867	JAGLGE000000000
RS_10.bin.22	62.43	11.47	21.05	0.337	496	10.356	2195	1169	2045.26	1014450	1296	431925	42.5773	1283		6	SAMN18451868	JAGLGF000000000
RS_10.bin.26	70.55	0.91	0	0.476	439	40.296	6413	2360	4907.92	2154577	2133	1423235	66.0564	2107		19	SAMN18451869	JAGLGG000000000
RS_10.bin.27	74.92	1.94	0	0.3463	408	20.029	5270	2067	4209.12	1717321	1989	1125902	65.5615	1954	1 (5S)	26	SAMN18451870	JAGLGH000000000
RS_10.bin.28	63.33	5.52	23.08	0.64	1601	40.949	2189	1177	2017.61	3230200	3815	1177464	36.4517	3782		11	SAMN18451871	JAGLGI000000000
RS_10.bin.29	76.48	0.93	0	0.3743	251	25.575	6741	2703	5173.27	1298490	1526	919573	70.8186	1487	1 (23S)	27	SAMN18451872	JAGLGJ000000000
RS_10.bin.31	60.63	6.15	61.11	0.5221	721	13.077	3331	1787	3044.76	2195275	2361	1049441	47.8045	2337	2 (5S)	16	SAMN18451873	JAGLGK000000000
RS_10.bin.32	61.99	3.12	0	0.3583	457	6.155	2065	1231	1968.12	899430	1143	349521	38.8603	1119	1 (23S)	15	SAMN18451874	JAGLGL000000000
RS_10.bin.33	70.79	0	0	0.274	15	301.763	177780	27810	51768.3	776525	1053	700915	90.263	1009	1, 2, 1 (5S, 16S, 23S)	38	SAMN18451875	JAGLGM000000000
RS_10.bin.39	96.56	0	0	0.4318	38	271.298	97463	41095	70143.1	2665437	2297	2455985	92.1419	2246	1 (16S)	44	SAMN18451876	JAGLGN000000000
RS_10.bin.41	83.29	2.75	0	0.381	290	14.85	4819	1777	3645.22	1057114	1288	685517	64.848	1260		17	SAMN18451877	JAGLGO000000000
RS_10.bin.43	66.32	1.71	66.67	0.3834	247	13.247	4177	1540	3241.27	800594	963	443772	55.4303	938	1 (5S)	21	SAMN18451878	JAGLGP000000000
RS_10.bin.46	63.69	0	0	0.2741	129	14.301	6002	2733	4880.34	629564	694	438776	69.6952	665	2, 1 (16S, 23S)	24	SAMN18451879	JAGLGQ000000000
RS_10.bin.47	64.78	3.88	23.08	0.6323	1314	12.591	2497	1257	2243.71	2948232	3607	1345618	45.6415	3568		23	SAMN18451880	JAGLGR000000000
RS_10.bin.49	60.62	0.83	0	0.5724	1283	9.237	2234	1226	2075.57	2662951	2925	972677	36.5263	2896		6	SAMN18451881	JAGLGS000000000
RS_10.bin.50	69.68	0	0	0.4631	230	12.226	4063	1956	3515.34	808528	998	494063	61.1065	967	1, 2 (5S, 16S)	18	SAMN18451882	JAGLGT000000000
RS_10.bin.51	60.28	9.22	0	0.4403	527	6.436	1523	1085	1608.94	847909	1167	302074	35.6258	1139	1, 2 (16S, 23S)	14	SAMN18451883	JAGLGU000000000
RS_10.bin.52	61.45	2.4	25	0.6448	1019	8.355	1977	1135	1863.61	1899020	2220	581690	30.6311	2186		20	SAMN18451884	JAGLGV000000000
RS_10.bin.59	70.41	2.79	50	0.38	501	10.681	3457	1655	2954.82	1480367	1631	795856	53.7607	1592	1, 1 (5S, 16S)	20	SAMN18451885	JAGLGW000000000
RS_10.bin.60	60.48	4.46	37.5	0.5377	294	11.574	3606	1842	3299.5	970053	1229	567007	58.4511	1209	1 (16S)	7	SAMN18451886	JAGLGX000000000
RS_10.bin.61	70.82	17.7	9.09	0.5588	1141	8.854	1974	1115	1888.6	2154898	2706	826669	38.3623	2655	1, 2, 2 (5S, 16S, 23S)	30	SAMN18451887	JAGLGY000000000
RS_10.bin.63	66.94	1.42	50	0.472	658	11.203	2805	1314	2429.1	1598349	1787	728841	45.5996	1752		20	SAMN18451888	JAGLGZ000000000
RS_10.bin.64	71.96	12.11	27.27	0.3947	764	9.075	1972	1145	1917.88	1465262	1827	586845	40.0505	1808		6	SAMN18451889	JAGLHA000000000
RS_10.bin.65	61.9	15.95	0	0.3669	1027	13.781	1887	1102	1861.86	1912131	2192	677329	35.4227	2152		21	SAMN18451890	JAGLHB000000000
RS_10.bin.67	78.66	11.99	8.89	0.5357	965	8.74	2165	1156	2041.59	1970135	2544	803168	40.7672	2518	1 (16S)	14	SAMN18451891	JAGLHC000000000
RS_10.bin.69	62.1	8.76	35.29	0.4279	1428	8.159	1835	1121	1779.41	2540992	3074	903271	35.548	3036		9	SAMN18451892	JAGLHD000000000
RS_10.bin.7	84.17	2.15	0	0.4126	328	84.786	14359	3357	7778.55	2551363	2553	1993563	78.1372	2500	1, 1 (5S, 23S)	40	SAMN18451893	JAGLHE000000000
RS_10.bin.71	66.83	4.37	37.5	0.5593	1260	9.642	2309	1245	2120.75	2672144	3082	970342	36.3132	3055		7	SAMN18451894	JAGLHF000000000
RS_10.bin.72	66.38	11.08	40	0.391	1072	9.021	1927	1159	1856.12	1989766	2321	689045	34.6294	2298	1 (5S)	14	SAMN18451895	JAGLHG000000000
RS_10.bin.73	62.2	14.15	0	0.4417	494	5.065	1457	1075	1492.33	737211	1089	251648	34.1351	1075		3	SAMN18451896	JAGLHH000000000
RS_10.bin.74	63.95	9.94	0	0.5633	1006	9.648	1948	1188	1876.18	1887442	2230	644482	34.1458	2204		9	SAMN18451897	JAGLHI000000000
RS_10.bin.75	62.7	9.1	0	0.4043	2698	124.371	5680	2339	4823.46	13013692	17716	8834927	67.8895	17510	1 (5S)	139	SAMN18451898	JAGLHJ000000000
RS_10.bin.76	83.75	17.98	75.86	0.4529	798	11.328	2471	1259	2267.88	1809765	2176	837324	46.267	2132	1, 1 (5S, 23S)	28	SAMN18451899	JAGLHK000000000
RS_10.bin.77	66.18	4.86	12	0.5963	1123	11.69	2036	1158	1904.29	2138520	2647	878261	41.0686	2598	1, 1 (5S, 16S)	13	SAMN18451900	JAGLHL000000000
RS_10.bin.78	63.91	7.06	23.53	0.5183	1238	9.31	2230	1215	2057.78	2547537	3141	1049734	41.2058	3106		7	SAMN18451901	JAGLHM000000000
RS_10.bin.8	60.12	4.03	38.46	0.4713	416	17.936	3909	1892	3503.09	1457285	1662	846063	58.0575	1640		13	SAMN18451902	JAGLHN000000000
RS_10.bin.80	69.76	11.01	0	0.4043	1850	10.747	2331	1240	2160.53	3996986	3627	1245344	31.1571	3594	1 (23S)	19	SAMN18451903	JAGLHO000000000
RS_10.bin.81	60.19	4.27	0	0.5274	625	12.938	1961	1140	1886.28	1178923	1547	412203	34.9644	1529		12	SAMN18451904	JAGLHP000000000
RS_10.bin.9	84.12	2.38	33.33	0.4685	409	45.048	10800	3457	7070.61	2891880	2703	2017978	69.7808	2656		39	SAMN18451905	JAGLHQ000000000
RS_2.bin.10	86.51	1.31	0	0.3902	906	33.383	6693	2616	5089.77	4611328	4080	3441907	74.6403	4009	1, 1 (5S, 23S)	35	SAMN18451906	JAGLHR000000000
RS_2.bin.12	72.03	0.18	100	0.5672	1172	10.867	2467	1247	2216.34	2597548	2568	1138682	43.8368	2534	1, 1 (5S, 23S)	19	SAMN18451907	JAGLHS000000000
RS_2.bin.14	77.65	0.65	100	0.3533	109	106.242	33736	11830	24785.1	2701571	2564	2390884	88.4998	2521		18	SAMN18451908	JAGLHT000000000
RS_2.bin.15	71.39	1.03	20	0.4841	440	19.094	4825	2075	3973.98	1748553	1787	1159440	66.3085	1764		7	SAMN18451909	JAGLHU000000000
RS_2.bin.16	88.95	0	0	0.3354	414	25.89	5824	2067	4260.76	1763956	1725	1160677	65.7997	1702		16	SAMN18451910	JAGLHV000000000
RS_2.bin.17	61.37	2.31	0	0.4757	703	13.074	3437	1849	3183.38	2237917	2185	1234066	55.1435	2159	1, 1 (5S, 23S)	6	SAMN18451911	JAGLHW000000000
RS_2.bin.19	61.81	3.52	5	0.4495	825	11.94	3037	1771	2929.45	2416799	2579	1270634	52.5751	2546		15	SAMN18451912	JAGLHX000000000
RS_2.bin.2	63.99	8.34	38.71	0.455	581	12.233	2831	1276	2430.94	1412378	1724	684875	48.4909	1696	1 (5S)	12	SAMN18451913	JAGLHY000000000
RS_2.bin.22	60.89	1.1	0	0.3582	781	18.673	2588	1314	2350.12	1835441	2055	826887	45.0511	2024		11	SAMN18451914	JAGLHZ000000000
RS_2.bin.23	95.77	1.86	12.5	0.6057	427	68.65	14768	4159	9218.07	3936118	3932	3120542	79.2797	3846		34	SAMN18451915	JAGLIA000000000
RS_2.bin.24	77.78	2.83	25	0.4023	773	26.88	4438	2093	3823.12	2955268	3093	1746295	59.0909	3026		32	SAMN18451916	JAGLIB000000000
RS_2.bin.27	60.93	11.95	0	0.3086	1346	20.317	3013	1720	2917.61	3927104	4165	2196232	55.925	4111		17	SAMN18451917	JAGLIC000000000
RS_2.bin.29	67.35	0.47	60	0.3193	168	57.961	11128	3469	7642.5	1283940	1318	918660	71.5501	1274	1, 1, 2 (5S, 16S, 23S)	33	SAMN18451918	JAGLID000000000
RS_2.bin.3	64.74	1.52	20	0.422	449	18.473	4583	1990	3778	1696321	1609	988696	58.2847	1588		12	SAMN18451919	JAGLIE000000000
RS_2.bin.30	76.97	1.69	0	0.3367	11	228.836	156262	69423	109694	1206635	1040	1064706	88.2376	998	1, 1, 1 (5S, 16S, 23S)	32	SAMN18451920	JAGLIF000000000
RS_2.bin.31	60.12	4.4	12.5	0.651	613	11.521	2870	1688	2700.93	1655673	1888	786868	47.5256	1871		5	SAMN18451921	JAGLIG000000000
RS_2.bin.32	67.12	1.33	0	0.4085	921	11.87	2688	1327	2367.77	2180712	2408	1087442	49.8664	2372	1 (23S)	5	SAMN18451922	JAGLIH000000000
RS_2.bin.35	66.24	4.97	7.14	0.4293	837	7.221	2162	1181	2022.53	1692860	2096	709056	41.8851	2076		9	SAMN18451923	JAGLII000000000
RS_2.bin.36	63.4	18.16	55.56	0.3255	1521	18.031	2151	1175	1994.49	3033617	3351	1056980	34.8422	3284	1 (23S)	35	SAMN18451924	JAGLIJ000000000
RS_2.bin.37	61.19	2.63	12.5	0.5893	1541	12.683	2175	1226	2043.24	3148634	3990	1336264	42.4395	3889		6	SAMN18451925	JAGLIK000000000
RS_2.bin.38	69.36	17.95	8.7	0.3362	1356	7.19	1667	1103	1637.06	2219854	2806	655590	29.533	2772		11	SAMN18451926	JAGLIL000000000
RS_2.bin.5	80.35	0.15	100	0.3137	95	119.419	28924	8807	15615.8	1483497	1387	1137810	76.6978	1335		42	SAMN18451927	JAGLIM000000000
RS_2.bin.6	64.46	1.49	0	0.3354	155	27.635	8485	2930	6164.32	955469	1027	696541	72.9004	980	1, 1 (5S, 23S)	41	SAMN18451928	JAGLIN000000000
RS_2.bin.9	68.15	0	0	0.3409	99	65.27	21706	6500	13316.9	1318372	1304	1083578	82.1906	1245	2, 1 (16S, 23S)	44	SAMN18451929	JAGLIO000000000
RS_3.bin.1	85.37	0.93	0	0.3715	218	22.572	6416	2399	4793.54	1044992	1217	741737	70.9802	1185	1, 1 (5S, 16S)	26	SAMN18451930	JAGLIP000000000
RS_3.bin.10	67.57	0.28	100	0.4204	555	10.46	2420	1213	2157.26	1197278	1395	468799	39.1554	1378	1 (5S)	8	SAMN18451931	JAGLIQ000000000
RS_3.bin.12	62.27	8.47	40	0.3546	596	5.928	1610	1084	1620.91	966064	1258	307442	31.8242	1239		11	SAMN18451932	JAGLIR000000000
RS_3.bin.14	68.09	0.93	100	0.3358	66	48.659	15307	7122	12159.6	802536	922	631895	78.7373	897	1, 1, 1 (5S, 16S, 23S)	20	SAMN18451933	JAGLIS000000000
RS_3.bin.16	69.6	0	0	0.4138	1248	11.778	2219	1209	2082.39	2598822	2794	997523	38.3837	2767		5	SAMN18451934	JAGLIT000000000
RS_3.bin.17	83.11	1.08	0	0.3962	349	43.653	6330	2341	4871.8	1700257	1706	1106486	65.0776	1673		24	SAMN18451935	JAGLIU000000000
RS_3.bin.19	61.99	16.99	0	0.4264	1154	31.866	2585	1654	2591.84	2990986	3419	1480288	49.4916	3375	2, 1, 1 (5S, 16S, 23S)	14	SAMN18451936	JAGLIV000000000
RS_3.bin.2	62.42	0	0	0.3145	231	15.213	4587	2127	3932.16	908328	1021	565107	62.214	992	2 (23S)	18	SAMN18451937	JAGLIW000000000
RS_3.bin.21	69.84	5.08	61.54	0.4047	447	15.04	4090	1954	3570.93	1596207	1713	993040	62.2125	1695		3	SAMN18451938	JAGLIX000000000
RS_3.bin.25	65.79	12.79	10.71	0.5437	1051	14.7	2251	1159	2071.12	2176742	2573	923312	42.4172	2556		7	SAMN18451939	JAGLIY000000000
RS_3.bin.26	61.89	9.23	8	0.4706	1808	17.868	1986	1117	1868.25	3377788	3812	1300510	38.5018	3775	1 (23S)	13	SAMN18451940	JAGLIZ000000000
RS_3.bin.27	69.12	2.73	23.08	0.3941	906	9.89	2339	1212	2136.08	1935290	2247	896085	46.3024	2212		8	SAMN18451941	JAGLJA000000000
RS_3.bin.28	67.35	17.36	23.08	0.6493	860	13.188	2696	1666	2658.33	2286161	2533	1071116	46.8522	2516		9	SAMN18451942	JAGLJB000000000
RS_3.bin.3	62.39	12.76	30	0.3983	373	9.431	1810	1102	1773.36	661463	929	266467	40.2845	906	1 (5S)	19	SAMN18451943	JAGLJC000000000
RS_3.bin.30	63.16	2.25	0	0.3393	193	19.936	5072	2277	4337.99	837233	905	524057	62.5939	872		26	SAMN18451944	JAGLJD000000000
RS_3.bin.32	65.75	0	0	0.4322	165	20.354	6147	2599	4797.61	791606	863	510850	64.5334	823	1 (5S)	24	SAMN18451945	JAGLJE000000000
RS_3.bin.34	66.24	0	0	0.3155	74	72.934	26079	6180	13999.1	1035932	1044	781213	75.4116	996	2, 1 (16S, 23S)	39	SAMN18451946	JAGLJF000000000
RS_3.bin.35	66.79	3.64	20	0.3609	451	9.734	2120	1227	2026.67	914026	1114	366852	40.1358	1095		11	SAMN18451947	JAGLJG000000000
RS_3.bin.36	75.09	0	0	0.499	890	15.569	2787	1303	2403.74	2139333	2234	1016006	47.4917	2227		1	SAMN18451948	JAGLJH000000000
RS_3.bin.37	72.76	2.35	0	0.5521	789	37.287	2931	1349	2571.72	2029085	2546	1049099	51.7031	2514		22	SAMN18451949	JAGLJI000000000
RS_3.bin.38	60.08	11.63	6.56	0.5977	1300	6.498	1723	1110	1706.68	2218689	2819	790976	35.6506	2784	2 (16S)	8	SAMN18451950	JAGLJJ000000000
RS_3.bin.4	60.58	2.2	0	0.6241	582	8.563	2998	1712	2818.57	1640405	1978	839977	51.2055	1959		8	SAMN18451951	JAGLJK000000000
RS_3.bin.40	60.67	1.98	16.67	0.4298	916	38.788	2348	1231	2172.97	1990439	2601	949877	47.722	2573	1 (16S)	11	SAMN18451952	JAGLJL000000000
RS_3.bin.41	65.42	4.34	11.11	0.3736	2246	16.554	2111	1183	1987.05	4462917	4741	1617158	36.2354	4713		8	SAMN18451953	JAGLJM000000000
RS_3.bin.43	63.67	12.42	35	0.4496	2197	11.79	1815	1129	1774.69	3899004	4543	1132997	29.0586	4515		6	SAMN18451954	JAGLJN000000000
RS_3.bin.44	67.23	17.73	2.33	0.4149	1443	10.174	2019	1190	1934.86	2792002	3245	1154998	41.3681	3210		9	SAMN18451955	JAGLJO000000000
RS_3.bin.46	77.37	12.05	22.22	0.4843	513	10.572	2121	1132	1959.91	1005435	1376	441280	43.8895	1328	1, 2 (5S, 23S)	30	SAMN18451956	JAGLJP000000000
RS_3.bin.48	60.02	8.02	0	0.5756	1401	7.236	1820	1140	1791.46	2509829	2841	762231	30.3698	2824		3	SAMN18451957	JAGLJQ000000000
RS_3.bin.49	76.01	18.69	2.13	0.493	1451	8.527	1840	1159	1807.4	2622534	3309	939593	35.8277	3271		9	SAMN18451958	JAGLJR000000000
RS_3.bin.5	61.17	0.8	0	0.6107	760	11.883	2699	1673	2641.04	2007193	2092	739872	36.861	2052	1, 1 (5S, 23S)	26	SAMN18451959	JAGLJS000000000
RS_3.bin.50	65.71	1.48	57.14	0.4331	564	9.173	2249	1192	2074.26	1169880	1392	514439	43.9737	1368	1 (5S)	5	SAMN18451960	JAGLJT000000000
RS_3.bin.51	61.34	1.71	33.33	0.3393	846	6.285	1650	1089	1653.09	1398514	1846	444946	31.8156	1819	1 (16S)	20	SAMN18451961	JAGLJU000000000
RS_3.bin.7	82.57	4.46	0	0.674	566	27.515	4827	1918	3916.11	2216519	2328	1352919	61.038	2308	1 (16S)	9	SAMN18451962	JAGLJV000000000
RS_3.bin.8	62.87	0	0	0.2897	92	71.977	19316	6734	12947.8	1191201	1087	941307	79.0217	1048	1, 2 (5S, 23S)	31	SAMN18451963	JAGLJW000000000
RS_4.bin.1	81.34	2.29	63.64	0.4713	474	24.617	5883	2298	4658.23	2208003	2354	1443006	65.3534	2327		21	SAMN18451964	JAGLJX000000000
RS_4.bin.10	61.18	3.23	20	0.4056	785	7.41	2011	1151	1909.96	1499321	1797	606307	40.4388	1768		4	SAMN18451965	JAGLJY000000000
RS_4.bin.11	61.22	18.92	28.89	0.4676	1754	7.346	1816	1138	1770.57	3105586	3685	1106057	35.6151	3670		1	SAMN18451966	JAGLJZ000000000
RS_4.bin.13	71.02	18.8	39.13	0.6476	948	15.649	2536	1653	2558.66	2425614	2768	1115812	46.0012	2746		9	SAMN18451967	JAGLKA000000000
RS_4.bin.15	66.3	8.99	60	0.3095	677	8.526	2322	1232	2133.69	1444506	1668	548093	37.9433	1641		15	SAMN18451968	JAGLKB000000000
RS_4.bin.16	60.49	0.56	100	0.4392	739	7.36	1899	1140	1833.02	1354605	1630	492365	36.3475	1610		11	SAMN18451969	JAGLKC000000000
RS_4.bin.17	66.1	5.99	35	0.48	835	10.126	2396	1202	2134.72	1782493	1947	769483	43.1689	1932		3	SAMN18451970	JAGLKD000000000
RS_4.bin.18	69.27	7.03	47.06	0.4326	551	22.568	4445	1987	3867.4	2130935	2297	1310737	61.5099	2279		8	SAMN18451971	JAGLKE000000000
RS_4.bin.2	66.87	15.38	45.45	0.4383	586	14.541	3045	1727	2939.64	1722629	1802	785491	45.5984	1763	1 (5S)	28	SAMN18451972	JAGLKF000000000
RS_4.bin.24	87.87	3.04	12.5	0.3889	632	46.242	8711	3017	6330.93	4001146	3789	2844169	71.0839	3722		16	SAMN18451973	JAGLKG000000000
RS_4.bin.25	77.45	2.63	33.33	0.3168	606	23.554	5068	2029	4098.13	2483468	2525	1565897	63.0528	2486		14	SAMN18451974	JAGLKH000000000
RS_4.bin.26	74.27	2.52	33.33	0.4093	419	19.665	4843	2123	4048.49	1696319	1942	1068883	63.0119	1902		19	SAMN18451975	JAGLKI000000000
RS_4.bin.27	66.84	10.44	40	0.3045	302	16.985	3832	1896	3431.85	1036420	1219	619093	59.7338	1200		11	SAMN18451976	JAGLKJ000000000
RS_4.bin.3	63.25	5.34	81.82	0.3984	367	9.016	1994	1158	1917.06	703560	971	288522	41.0089	942	1 (5S)	22	SAMN18451977	JAGLKK000000000
RS_4.bin.32	72.41	0	0	0.438	345	33.191	6953	2086	4655.37	1606102	1629	1113715	69.3427	1616		4	SAMN18451978	JAGLKL000000000
RS_4.bin.33	60.87	1.61	33.33	0.5486	475	15.813	3623	1887	3400.41	1615194	1834	937433	58.0384	1812		10	SAMN18451979	JAGLKM000000000
RS_4.bin.35	65.53	2.34	33.33	0.4176	823	6.046	1932	1162	1844.7	1518187	1976	539989	35.568	1949	1 (5S)	20	SAMN18451980	JAGLKN000000000
RS_4.bin.36	60.6	1.52	18.18	0.3875	644	24.329	3497	1377	2811.09	1810339	2131	968348	53.4899	2103		15	SAMN18451981	JAGLKO000000000
RS_4.bin.37	65.83	2.26	33.33	0.5661	1194	10.704	2003	1190	1914.05	2285376	2318	849243	37.1599	2295		13	SAMN18451982	JAGLKP000000000
RS_4.bin.38	65.3	9.79	6.67	0.6447	761	25.002	3210	1765	3045.56	2317670	2337	1208186	52.1293	2312	1 (5S)	13	SAMN18451983	JAGLKQ000000000
RS_4.bin.4	68.97	0.86	0	0.6077	610	15.392	4463	1781	3554.31	2168130	2088	1301921	60.0481	2074		5	SAMN18451984	JAGLKR000000000
RS_4.bin.40	68.34	2.8	5.88	0.4072	381	23.645	6192	2124	4582.19	1745815	1819	1130700	64.7663	1786	1 (5S)	25	SAMN18451985	JAGLKS000000000
RS_4.bin.41	61.91	15.4	9.68	0.5448	1389	5.751	1451	1071	1498.8	2081835	2567	590389	28.3591	2547	1 (5S)	5	SAMN18451986	JAGLKT000000000
RS_4.bin.44	60.58	8.95	25	0.4086	1542	6.908	1660	1106	1652.94	2548837	3221	797425	31.2858	3188	1 (5S)	7	SAMN18451987	JAGLKU000000000
RS_4.bin.45	61.92	17.88	91.43	0.4187	627	12.684	2119	1184	1978.67	1240629	1670	497885	40.1317	1636	1 (23S)	24	SAMN18451988	JAGLKV000000000
RS_4.bin.46	69.46	18.98	32.23	0.615	2430	10.313	1909	1144	1859.69	4519036	5627	1680728	37.1922	5579		11	SAMN18451989	JAGLKW000000000
RS_4.bin.47	64.93	2.26	8.33	0.4586	815	10.465	2770	1346	2454.21	2000179	2368	955170	47.7542	2340		8	SAMN18451990	JAGLKX000000000
RS_4.bin.48	60.52	10.27	11.36	0.4184	1399	13.058	2283	1208	2078.58	2907939	3329	1205952	41.471	3280	1 (5S)	13	SAMN18451991	JAGLKY000000000
RS_4.bin.49	67.73	12.82	13.04	0.3899	1074	22.981	1766	1136	1774.89	1906229	2261	641986	33.6783	2225		23	SAMN18451992	JAGLKZ000000000
RS_4.bin.5	61.86	0	0	0.3283	49	50.81	20313	6131	13028	638370	667	499115	78.1858	639	1, 1 (5S, 16S)	19	SAMN18451993	JAGLLA000000000
RS_4.bin.50	60.51	2.29	13.33	0.4	991	10.257	2429	1250	2211.01	2191113	2671	956796	43.6671	2644		12	SAMN18451994	JAGLLB000000000
RS_4.bin.51	68.29	18.15	20.65	0.3717	2995	16.561	1809	1129	1790.89	5363709	5851	1670641	31.1471	5809	1 (5S)	13	SAMN18451995	JAGLLC000000000
RS_4.bin.8	75.22	0.64	66.67	0.4972	988	10.105	2479	1263	2242.11	2215204	2355	1025647	46.3003	2336		8	SAMN18451996	JAGLLD000000000
RS_4.bin.9	74.12	0.93	0	0.3677	199	15.655	4425	1704	3562.8	708998	882	419434	59.1587	850	1 (16S)	28	SAMN18451997	JAGLLE000000000
RS_5.bin.1	60.01	15.64	0	0.3785	3208	7.744	1358	1055	1418.26	4549784	713	489341	10.7553	690	1, 1 (5S, 16S)	18	SAMN18451998	JAGLLF000000000
RS_5.bin.10	61.84	0	0	0.358	79	32.095	10646	4127	7904.86	624484	6040	1102297	176.513	5984		16	SAMN18451999	JAGLLG000000000
RS_5.bin.11	62.08	11.82	46.15	0.4761	885	8.613	1983	1145	1895.83	1677810	1880	626008	37.311	1870		1	SAMN18452000	JAGLLH000000000
RS_5.bin.13	61.09	0.53	0	0.3404	184	29.951	9386	2839	6310.51	1161134	1234	824662	71.0221	1189	1 (16S)	33	SAMN18452001	JAGLLI000000000
RS_5.bin.14	71.11	3.35	25	0.5871	680	19.556	3934	1898	3501.49	2381011	2624	1412296	59.315	2602	1 (5S)	11	SAMN18452002	JAGLLJ000000000
RS_5.bin.16	79.67	1.16	0	0.567	1198	22.595	2738	1300	2437.06	2919598	2852	1358462	46.5291	2807	1, 1 (5S, 23S)	30	SAMN18452003	JAGLLK000000000
RS_5.bin.17	80.4	1.75	66.67	0.4367	840	18.472	3371	1353	2740.4	2301937	2504	1120945	48.6957	2469		21	SAMN18452004	JAGLLL000000000
RS_5.bin.2	65.76	3.23	57.14	0.4415	996	9.434	2355	1266	2178.14	2169424	2278	877679	40.4568	2264		5	SAMN18452005	JAGLLM000000000
RS_5.bin.20	63.18	3.66	16.67	0.4418	465	16.804	3868	1467	2962.9	1377749	1477	675429	49.0241	1443	1, 1, 1 (5S, 16S, 23S)	28	SAMN18452006	JAGLLN000000000
RS_5.bin.21	64.14	7.04	4.76	0.517	1428	45.3	2101	1140	1994.69	2848421	3542	1124421	39.4752	3497		25	SAMN18452007	JAGLLO000000000
RS_5.bin.22	63.47	0.91	0	0.4894	881	14.463	3128	1858	3034.24	2673162	2815	1433215	53.615	2792		12	SAMN18452008	JAGLLP000000000
RS_5.bin.23	70.22	2.74	33.33	0.3571	665	34.74	5091	2367	4383.89	2915286	3043	1837076	63.0153	3009		11	SAMN18452009	JAGLLQ000000000
RS_5.bin.24	62.7	0.8	0	0.275	367	14.766	3473	1385	2862.06	1050376	1253	584402	55.6374	1244		4	SAMN18452010	JAGLLR000000000
RS_5.bin.27	62.14	18.32	0	0.5169	956	63.923	1458	1078	1631.69	1559894	2079	557698	35.7523	2047	1, 1 (5S, 23S)	18	SAMN18452011	JAGLLS000000000
RS_5.bin.28	87.63	0.06	0	0.4098	57	118.68	36359	13871	26236.1	1495458	1507	1324764	88.5858	1460	1, 1 (5S, 23S)	39	SAMN18452012	JAGLLT000000000
RS_5.bin.30	62.89	1.01	0	0.3695	227	10.218	2961	1441	2499.52	567391	757	272753	48.0714	738		18	SAMN18452013	JAGLLU000000000
RS_5.bin.31	68.4	3.74	50	0.4847	785	9.422	2486	1241	2225.92	1747346	2142	763625	43.702	2110	1, 1, 1 (5S, 16S, 23S)	23	SAMN18452014	JAGLLV000000000
RS_5.bin.32	68.88	1.4	0	0.3383	705	11.467	2333	1254	2156.29	1520184	1929	643167	42.3085	1902		20	SAMN18452015	JAGLLW000000000
RS_5.bin.36	83.05	0	0	0.2974	16	117.405	92034	19115	35261.4	564183	603	478229	84.7649	566	1, 2 (5S, 23S)	33	SAMN18452016	JAGLLX000000000
RS_5.bin.37	72.38	1.89	16.67	0.374	532	20.436	4181	1724	3373.59	1794749	2046	1093942	60.9524	2011		21	SAMN18452017	JAGLLY000000000
RS_5.bin.38	66.2	1.71	25	0.3394	599	18.09	3795	1904	3414.05	2045013	2284	1153411	56.4012	2258		19	SAMN18452018	JAGLLZ000000000
RS_5.bin.4	65.07	16.64	64	0.4012	431	7.151	1909	1138	1818.64	783832	1102	314710	40.1502	1087		11	SAMN18452019	JAGLMA000000000
RS_5.bin.40	65.71	1.36	0	0.4018	317	16.583	4306	2061	3715.68	1177870	1268	723299	61.4074	1248		9	SAMN18452020	JAGLMB000000000
RS_5.bin.43	84.9	1.32	40	0.376	116	91.019	23328	6712	14753.9	1711453	1694	1426268	83.3367	1657		25	SAMN18452021	JAGLMC000000000
RS_5.bin.44	84.81	0.93	0	0.3466	184	55.439	17597	5383	11228.5	2066050	2239	1661730	80.4303	2175	1, 1 (5S, 23S)	37	SAMN18452022	JAGLMD000000000
RS_5.bin.45	96.8	3.2	0	0.5149	120	438.636	171582	22919	24840.8	2980902	2687	2568055	86.1503	2621	1, 2, 2 (5S, 16S, 23S)	56	SAMN18452023	JAGLME000000000
RS_5.bin.46	66.36	10.88	86.67	0.3098	694	16.481	2948	1366	2576.2	1787884	1911	761613	42.5986	1883		15	SAMN18452024	JAGLMF000000000
RS_5.bin.48	84.18	1.83	20	0.2749	593	19.785	4130	1480	3195.86	1895146	2270	1094632	57.7598	2235	1 (16S)	21	SAMN18452025	JAGLMG000000000
RS_5.bin.50	71.9	4.86	100	0.4947	534	31.601	4854	2220	4196.33	2240842	2095	1290754	57.6013	2082		4	SAMN18452026	JAGLMH000000000
RS_5.bin.52	63.11	1.14	0	0.4922	586	14.132	4052	1661	3224.62	1889625	1806	967690	51.2107	1794		2	SAMN18452027	JAGLMI000000000
RS_5.bin.53	64.91	2.19	50	0.4652	120	35.412	11981	4424	9067.56	1088107	1146	864893	79.486	1123		17	SAMN18452028	JAGLMJ000000000
RS_5.bin.55	64.72	8.49	63.08	0.4494	505	21.459	4422	1476	3279.38	1656088	1949	987043	59.6009	1937		2	SAMN18452029	JAGLMK000000000
RS_5.bin.57	75.2	0.84	50	0.3529	260	25.975	6592	2593	5295.44	1376815	1513	935277	67.9305	1483		15	SAMN18452030	JAGLML000000000
RS_5.bin.58	70.39	1.48	42.86	0.6298	1341	11.908	2819	1310	2425.4	3252462	3917	1572942	48.3616	3871		18	SAMN18452031	JAGLMM000000000
RS_5.bin.6	62.96	5.47	0	0.3635	805	15.923	3296	1772	3034.86	2443059	2635	1366043	55.9153	2595		17	SAMN18452032	JAGLMN000000000
RS_5.bin.61	61.23	9.48	40	0.4178	1003	9.861	2297	1240	2124.55	2130920	2607	869041	40.7824	2565	1, 2 (5S, 23S)	28	SAMN18452033	JAGLMO000000000
RS_5.bin.64	66.78	5.01	4.35	0.3747	2423	10.625	1963	1167	1914.22	4638150	4926	1590064	34.2823	4901		7	SAMN18452034	JAGLMP000000000
RS_5.bin.65	62.63	3.6	16.67	0.3618	717	6.791	1707	1110	1722.01	1234678	1568	419289	33.9594	1552		9	SAMN18452035	JAGLMQ000000000
RS_5.bin.67	70.81	17.5	11.43	0.4172	1768	6.786	1717	1122	1694.89	2996563	3538	1081291	36.0844	3497		9	SAMN18452036	JAGLMR000000000
RS_5.bin.68	70.49	0.97	50	0.4724	615	50.564	4017	1654	3340.09	2054157	2605	1192647	58.0602	2558		31	SAMN18452037	JAGLMS000000000
RS_5.bin.69	64.27	15.1	57.14	0.5548	1350	10.293	1870	1121	1838.56	2482062	3102	889702	35.8453	3063	1 (16S)	19	SAMN18452038	JAGLMT000000000
RS_5.bin.70	61.48	0	0	0.5189	1168	9.332	2230	1224	2062.3	2408761	3010	996685	41.3775	2979		12	SAMN18452039	JAGLMU000000000
RS_5.bin.71	67.2	8.23	23.53	0.6077	1437	8.031	2083	1153	1959.48	2815778	3109	806916	28.6569	3081	1 (5S)	20	SAMN18452040	JAGLMV000000000
RS_5.bin.8	74.84	5.14	22.22	0.4305	568	31.777	5943	2400	4830.71	2743844	2944	1782191	64.9523	2915	1 (5S)	20	SAMN18452041	JAGLMW000000000
RS_6.bin.10	68.07	1.4	50	0.4184	202	27.259	5295	2359	4417.62	892359	1052	567561	63.6023	1022	1, 1 (5S, 16S)	23	SAMN18452042	JAGLMX000000000
RS_6.bin.11	83.15	4.12	0	0.4461	362	73.043	15022	4750	9907.28	3586436	2863	2807822	78.29	2812	1 (5S)	25	SAMN18452043	JAGLMY000000000
RS_6.bin.14	71.51	0.67	50	0.4886	371	25.437	5785	2615	4910.68	1821862	1650	1407277	77.2439	1628		10	SAMN18452044	JAGLMZ000000000
RS_6.bin.15	72.43	18.55	55	0.3997	422	9.083	2062	1168	1976.2	833955	1161	366823	43.9859	1135		23	SAMN18452045	JAGLNA000000000
RS_6.bin.16	82.05	0	0	0.4155	327	59.785	5681	1930	4246.44	1388587	1498	881559	63.486	1472		17	SAMN18452046	JAGLNB000000000
RS_6.bin.2	60.51	0	0	0.4987	898	11.598	2323	1240	2107.6	1892628	2082	807941	42.6888	2064		8	SAMN18452047	JAGLNC000000000
RS_6.bin.23	68.84	16.06	48.39	0.464	2202	12.942	1966	1147	1902.28	4188831	4621	1611957	38.4823	4565	1 (16S)	13	SAMN18452048	JAGLND000000000
RS_6.bin.24	67.52	1.98	0	0.3877	148	22.844	9763	4166	8074.2	1194981	1244	864773	72.3671	1210	1, 1, 1 (5S, 16S, 23S)	25	SAMN18452049	JAGLNE000000000
RS_6.bin.26	62.76	4.65	28.57	0.5568	637	6.546	1781	1119	1760.59	1121496	1457	417136	37.1946	1447		1	SAMN18452050	JAGLNF000000000
RS_6.bin.30	68.05	4	20	0.4776	644	19.88	3860	1847	3347.08	2155518	2086	1124621	52.174	2062	1, 1 (5S, 23S)	15	SAMN18452051	JAGLNG000000000
RS_6.bin.32	61.53	1.23	50	0.4375	868	20.069	1915	1160	1871.32	1624303	1978	580027	35.7093	1950	1 (16S)	15	SAMN18452052	JAGLNH000000000
RS_6.bin.33	66.81	3.42	62.5	0.3904	240	29.68	8569	3555	6923.07	1661537	1757	1281115	77.1042	1737		9	SAMN18452053	JAGLNI000000000
RS_6.bin.36	86.92	1.17	50	0.4172	204	77.191	20058	5433	12357.8	2520989	2475	2070404	82.1267	2417	1, 1 (5S, 23S)	35	SAMN18452054	JAGLNJ000000000
RS_6.bin.39	73.48	17.5	32.14	0.3784	1405	10.94	1900	1136	1844.51	2591540	3236	903873	34.8778	3192		17	SAMN18452055	JAGLNK000000000
RS_6.bin.40	67.66	11.84	3.7	0.41	1281	15.507	2195	1171	2043.79	2618094	2988	1123135	42.899	2938		13	SAMN18452056	JAGLNL000000000
RS_6.bin.42	80.63	17.88	19.23	0.4812	716	12.997	2054	1150	1970.71	1411030	1782	571982	40.5365	1753	1 (5S)	14	SAMN18452057	JAGLNM000000000
RS_6.bin.43	67.54	3.82	15	0.3743	2319	9.122	2040	1183	1940.36	4499688	4738	1630931	36.2454	4704		11	SAMN18452058	JAGLNN000000000
RS_6.bin.45	65.01	15.7	21.21	0.4424	2253	8.149	1716	1114	1691.97	3812009	4595	1265775	33.2049	4538		14	SAMN18452059	JAGLNO000000000
RS_6.bin.46	67	17.83	16	0.3267	787	8.229	1904	1148	1834.82	1444005	1847	534264	36.9988	1805	1 (5S)	21	SAMN18452060	JAGLNP000000000
RS_6.bin.47	68.36	0.93	0	0.3399	1136	8.879	2255	1215	2080.22	2363132	2862	951454	40.2624	2830	1 (23S)	19	SAMN18452061	JAGLNQ000000000
RS_6.bin.48	60.05	11.57	48.39	0.4744	2195	7.357	1616	1103	1640.81	3601569	4177	1230074	34.1538	4149		2	SAMN18452062	JAGLNR000000000
RS_6.bin.49	62.39	12.71	50	0.3858	2549	7.213	1758	1116	1726.84	4401723	5568	1506850	34.2332	5514		14	SAMN18452063	JAGLNS000000000
RS_6.bin.50	64.84	18.21	36.67	0.397	1922	8.09	1607	1095	1624.86	3122989	3825	1064918	34.0993	3738		11	SAMN18452064	JAGLNT000000000
RS_6.bin.51	74.69	16.8	53.33	0.4647	1336	8.153	2005	1154	1908.75	2550093	3060	879828	34.5018	3012		16	SAMN18452065	JAGLNU000000000
RS_6.bin.52	78.17	17.49	9.3	0.3129	1488	13.657	2439	1194	2204.54	3280361	3563	1422720	43.3708	3512		7	SAMN18452066	JAGLNV000000000
RS_6.bin.53	64.66	19.66	6.45	0.5183	2053	12.664	2069	1158	1963.59	4031255	4395	1312858	32.567	4340		18	SAMN18452067	JAGLNW000000000
RS_6.bin.7	78.34	6.84	90	0.3997	694	41.033	3242	1416	2774.81	1925716	2167	951814	49.4265	2128	1 (16S)	29	SAMN18452068	JAGLNX000000000
RS_6.bin.9	96.02	1.14	100	0.4168	436	49.982	8444	2946	6317.09	2754252	2773	2040815	74.0969	2731		28	SAMN18452069	JAGLNY000000000
RS_7.bin.1	79.01	2.8	60	0.4044	752	31.148	5813	2290	4703.83	3537278	3641	2356290	66.6131	3597		22	SAMN18452070	JAGLNZ000000000
RS_7.bin.11	66.59	0	0	0.2929	21	96.137	44978	18590	34322.1	720764	924	644178	89.3743	888	1, 1 (5S, 16S)	28	SAMN18452071	JAGLOA000000000
RS_7.bin.12	63.47	1.14	0	0.3593	492	18.592	4894	2098	3964.44	1950506	2101	1255639	64.375	2068	1 (16S)	18	SAMN18452072	JAGLOB000000000
RS_7.bin.14	63.87	4.17	9.09	0.3396	835	10.465	2650	1672	2553.98	2132573	2455	981310	46.0153	2423		16	SAMN18452073	JAGLOC000000000
RS_7.bin.16	70.86	4.21	0	0.4315	777	13.007	3207	1490	2774.42	2155723	2548	1100976	51.0722	2531	1 (5S)	10	SAMN18452074	JAGLOD000000000
RS_7.bin.17	62.85	12.93	55.56	0.4744	1056	9.939	1967	1148	1874.59	1979564	2584	750425	37.9086	2571		7	SAMN18452075	JAGLOE000000000
RS_7.bin.18	93.08	4.4	0	0.4134	223	142.524	35294	10711	23734.5	5292796	4245	4481073	84.6636	4190	1, 1 (5S, 16S)	30	SAMN18452076	JAGLOF000000000
RS_7.bin.2	60.07	0.93	0	0.3388	693	6.053	1792	1134	1759.37	1219241	1612	403649	33.1066	1583		23	SAMN18452077	JAGLOG000000000
RS_7.bin.21	85.51	0.93	0	0.3338	659	26.862	6299	1811	4170.61	2748435	3014	1741922	63.3787	2968	1, 1 (16S, 23S)	38	SAMN18452078	JAGLOH000000000
RS_7.bin.27	60.85	16.28	11.11	0.3913	975	27.587	1939	1128	1896.79	1849374	2392	754252	40.7842	2354		6	SAMN18452079	JAGLOI000000000
RS_7.bin.28	95.05	2.2	0	0.4693	205	133.555	39366	11080	18028.1	3695767	3715	3201133	86.6162	3623		43	SAMN18452080	JAGLOJ000000000
RS_7.bin.3	71.33	0.48	100	0.3698	313	35.539	9034	4027	7505.06	2349085	2344	1753827	74.66	2313	1 (16S)	13	SAMN18452081	JAGLOK000000000
RS_7.bin.31	63.06	1.1	50	0.4761	358	7.745	2724	1266	2303.16	824533	1046	406389	49.2872	1027		9	SAMN18452082	JAGLOL000000000
RS_7.bin.32	62.01	3.37	25	0.3395	61	58.106	27796	9195	18100.9	1104156	1116	914546	82.8276	1056	1 (5S)	36	SAMN18452083	JAGLOM000000000
RS_7.bin.36	95.6	3.3	0	0.4338	108	324.576	141224	24780	38452.2	4152842	3648	3610916	86.9505	3591	1, 1 (5S, 23S)	37	SAMN18452084	JAGLON000000000
RS_7.bin.37	98.57	2.06	0	0.4435	87	216.685	87907	34678	55023.3	4787027	4123	4339794	90.6574	4058	1, 1 (5S, 23S)	37	SAMN18452085	JAGLOO000000000
RS_7.bin.4	92.48	0.2	0	0.2917	28	280.367	129680	38916	75658.2	2118430	2060	1959365	92.4914	2025	1 (5S)	25	SAMN18452086	JAGLOP000000000
RS_7.bin.43	71.42	3.2	0	0.3546	380	14.974	3055	1421	2650.86	1007326	1248	519309	51.5532	1230		12	SAMN18452087	JAGLOQ000000000
RS_7.bin.44	66.68	0.69	66.67	0.3905	590	13.933	4094	1844	3471.55	2048214	2223	1171522	57.1972	2203		5	SAMN18452088	JAGLOR000000000
RS_7.bin.45	70.04	1.12	0	0.3964	45	66.495	28440	10096	17075.2	768383	757	587038	76.3991	721		34	SAMN18452089	JAGLOS000000000
RS_7.bin.50	74.3	3.82	14.29	0.2964	188	15.323	5359	2164	4283.91	805376	993	524987	65.1853	962	1, 1 (5S, 23S)	25	SAMN18452090	JAGLOT000000000
RS_7.bin.51	81.55	7.39	11.11	0.525	251	59.98	13915	3618	8345.24	2094656	1873	1539728	73.5074	1826	1, 1, 1 (5S, 16S, 23S)	34	SAMN18452091	JAGLOU000000000
RS_7.bin.52	62	3.37	57.14	0.3907	362	11.485	3256	1793	3037.55	1099592	1194	577017	52.4756	1171		17	SAMN18452092	JAGLOV000000000
RS_7.bin.53	68.82	1.31	50	0.4993	722	9.14	2264	1192	2043.23	1475211	1858	579027	39.2505	1821		21	SAMN18452093	JAGLOW000000000
RS_7.bin.55	70.77	1.16	50	0.5665	1152	14.292	2274	1207	2092.46	2410512	2423	972032	40.3247	2395	1, 1 (5S, 23S)	15	SAMN18452094	JAGLOX000000000
RS_7.bin.6	91.5	2.38	0	0.4781	192	98.481	36852	8065	16776.4	3221064	3029	2730425	84.7678	2976	1, 1 (5S, 23S)	33	SAMN18452095	JAGLOY000000000
RS_7.bin.61	81.2	0	0	0.3384	104	63.358	17657	4518	10635	1106037	1097	793383	71.732	1050	1, 1 (5S, 23S)	35	SAMN18452096	JAGLOZ000000000
RS_7.bin.62	60.71	0.07	0	0.3507	174	16.619	4498	1927	3756.95	653710	756	405748	62.0685	738	1, 1 (5S, 23S)	10	SAMN18452097	JAGLPA000000000
RS_7.bin.66	61.07	9.75	22.22	0.3208	378	5.956	1883	1127	1802.34	681284	816	245352	36.0132	787	1 (23S)	21	SAMN18452098	JAGLPB000000000
RS_7.bin.67	66.38	2.16	13.33	0.4458	721	11.068	2958	1396	2579.76	1860009	2226	901248	48.454	2186		23	SAMN18452099	JAGLPC000000000
RS_7.bin.68	64.56	5.47	0	0.4235	1221	8.081	1939	1154	1851.22	2260336	2685	892415	39.4815	2657		7	SAMN18452100	JAGLPD000000000
RS_7.bin.69	61.09	0.56	0	0.3419	930	19.668	2636	1296	2364.42	2198909	2494	919376	41.8106	2473	1 (16S)	11	SAMN18452101	JAGLPE000000000
RS_7.bin.71	62.97	2.34	15.38	0.3741	2439	7.191	1864	1144	1805.68	4404052	4803	1400204	31.7935	4767	1, 1 (5S, 23S)	15	SAMN18452102	JAGLPF000000000
RS_7.bin.74	60.46	13.86	44.44	0.3614	2088	14.721	1866	1129	1819.58	3799289	4757	1342515	35.336	4704	1 (5S)	10	SAMN18452103	JAGLPG000000000
RS_7.bin.76	65.25	4.22	15	0.5969	1128	7.491	1853	1126	1788.34	2017245	2595	773519	38.3453	2550		18	SAMN18452104	JAGLPH000000000
RS_7.bin.79	68.77	18.52	41.38	0.4631	1187	12.243	2127	1163	1989.29	2361284	2807	846788	35.8613	2764		27	SAMN18452105	JAGLPI000000000
RS_7.bin.80	67.62	1.66	0	0.4411	960	18.098	2515	1269	2260.56	2170134	2255	910594	41.9603	2235		11	SAMN18452106	JAGLPJ000000000
RS_7.bin.81	61.86	10.44	12.5	0.3895	617	9.149	1748	1118	1725.58	1064681	1372	358967	33.7159	1338	1, 1 (5S, 16S)	24	SAMN18452107	JAGLPK000000000
RS_7.bin.83	68.25	2.67	14.29	0.4197	1085	11.865	2484	1246	2250.44	2441724	2915	1050228	43.0117	2895		7	SAMN18452108	JAGLPL000000000
RS_7.bin.84	62.62	16.48	5.26	0.3416	1633	11.038	2174	1200	2026.06	3308554	3607	1194321	36.098	3571		8	SAMN18452109	JAGLPM000000000
RS_8.bin.10	76.6	2.48	0	0.4659	621	22.669	3886	1618	3192.71	1982676	2173	1105956	55.781	2155		14	SAMN18452110	JAGLPN000000000
RS_8.bin.12	69.24	0.99	0	0.3819	133	47.369	20444	4832	11000.5	1463062	1421	1195349	81.7019	1370	1, 1 (16S, 23S)	39	SAMN18452111	JAGLPO000000000
RS_8.bin.16	90.4	0.89	0	0.3836	223	143.817	26588	5846	14105.6	3145539	2979	2651144	84.2827	2941	1, 1 (5S, 23S)	30	SAMN18452112	JAGLPP000000000
RS_8.bin.17	62.91	1.85	0	0.4996	190	14.382	3549	1876	3238.18	615254	702	373578	60.7193	683		15	SAMN18452113	JAGLPQ000000000
RS_8.bin.19	80.72	2.2	0	0.4869	479	35.597	10130	3182	6973.56	3340337	3126	2474920	74.0919	3102		18	SAMN18452114	JAGLPR000000000
RS_8.bin.2	70.98	0	0	0.397	26	128.113	31624	16185	26899.1	699376	756	555494	79.4271	710	1, 1 (16S, 23S)	42	SAMN18452115	JAGLPS000000000
RS_8.bin.20	73.02	1.87	0	0.3456	659	18.171	4134	1720	3372.59	2222536	2401	1244207	55.9814	2356	1, 1 (16S, 23S)	30	SAMN18452116	JAGLPT000000000
RS_8.bin.21	61.85	0	0	0.3718	34	67.883	32255	14005	22919.3	779257	869	690003	88.5463	825	1 (5S)	38	SAMN18452117	JAGLPU000000000
RS_8.bin.22	88.79	1.94	0	0.3534	57	172.372	53894	11076	24906.7	1419684	1346	1238105	87.2099	1297	1, 1, 2 (5S, 16S, 23S)	38	SAMN18452118	JAGLPV000000000
RS_8.bin.23	91.17	0.55	0	0.3428	199	80.875	21646	7620	14715.8	2928442	2590	2464967	84.1733	2537		35	SAMN18452119	JAGLPW000000000
RS_8.bin.24	62.76	9.09	33.33	0.5233	677	14.308	3594	1870	3316.87	2245519	2406	1188176	52.9132	2381		16	SAMN18452120	JAGLPX000000000
RS_8.bin.26	69.98	1.72	100	0.4457	426	16.061	4829	1914	3704.95	1578308	1762	926649	58.7115	1750		6	SAMN18452121	JAGLPY000000000
RS_8.bin.30	60.99	6.6	50	0.3919	361	7.679	2103	1157	1995.3	720305	1015	307347	42.669	990		21	SAMN18452122	JAGLPZ000000000
RS_8.bin.31	87.48	3.64	0	0.4414	902	37.423	7571	2782	5806.04	5237052	4585	3661125	69.9081	4517	1, 1 (5S, 23S)	36	SAMN18452123	JAGLQA000000000
RS_8.bin.33	65.65	0.93	0	0.3025	56	51.972	18104	5294	11170	625520	761	507360	81.1101	726	1 (5S)	30	SAMN18452124	JAGLQB000000000
RS_8.bin.34	68.15	3.97	33.33	0.3405	925	19.254	3214	1303	2649.3	2450605	2837	1189858	48.5536	2806		24	SAMN18452125	JAGLQC000000000
RS_8.bin.35	80.38	1.3	0	0.4628	657	24.087	6605	2232	4699.94	3087860	3257	2038138	66.0049	3215		21	SAMN18452126	JAGLQD000000000
RS_8.bin.37	89.27	2.8	20	0.4726	459	21.507	6059	2080	4381.06	2010905	1917	1233558	61.3434	1878	1 (5S)	34	SAMN18452127	JAGLQE000000000
RS_8.bin.39	71.76	0	0	0.3291	633	14.348	3553	1906	3332.1	2109220	2287	1142674	54.1752	2276		6	SAMN18452128	JAGLQF000000000
RS_8.bin.4	63.56	5.06	0	0.3181	196	56.175	7667	1754	4441.82	870597	945	599068	68.8112	912	1 (5S)	28	SAMN18452129	JAGLQG000000000
RS_8.bin.40	73.52	0	0	0.3471	643	12.065	2860	1286	2427.5	1560885	1871	796754	51.045	1838	1 (23S)	23	SAMN18452130	JAGLQH000000000
RS_8.bin.42	62.46	13.4	64	0.3145	214	42.474	14930	3635	9157.68	1959744	1864	1517330	77.4249	1842		14	SAMN18452131	JAGLQI000000000
RS_8.bin.45	62.68	4.49	16.67	0.3779	297	19.457	4558	1796	3708.98	1101566	1235	636781	57.8069	1203	1, 1 (16S, 23S)	25	SAMN18452132	JAGLQJ000000000
RS_8.bin.48	60.29	14.25	10	0.3529	998	13.11	1792	1108	1746.85	1743357	2185	623523	35.7657	2145		27	SAMN18452133	JAGLQK000000000
RS_8.bin.5	64.58	3.74	0	0.3684	375	17.832	3319	1697	3082.79	1156046	1485	661116	57.1877	1452		26	SAMN18452134	JAGLQL000000000
RS_8.bin.51	62.27	0.84	0	0.4391	210	19.029	6515	2219	4521.6	949536	984	630919	66.445	960		20	SAMN18452135	JAGLQM000000000
RS_8.bin.54	83.45	1.08	0	0.4326	576	71.43	11141	2010	5516.13	3177289	3323	2268046	71.3831	3253	1, 1 (5S, 23S)	43	SAMN18452136	JAGLQN000000000
RS_8.bin.59	69.78	0	0	0.3276	38	120.543	50434	15964	31598.6	1200746	1249	1002991	83.5307	1212	1, 1, 1 (5S, 16S, 23S)	28	SAMN18452137	JAGLQO000000000
RS_8.bin.6	88.5	1.87	33.33	0.5565	745	23.31	5201	1795	3843.63	2863504	3132	1847524	64.5197	3096		14	SAMN18452138	JAGLQP000000000
RS_8.bin.62	86.5	1.2	0	0.3789	291	35.983	9004	2981	6635.73	1930997	1882	1559929	80.7836	1833	1, 1 (5S, 23S)	33	SAMN18452139	JAGLQQ000000000
RS_8.bin.64	68.14	1.76	50	0.3769	463	31.449	6073	2423	4849.51	2245325	2325	1537387	68.4706	2299		13	SAMN18452140	JAGLQR000000000
RS_8.bin.66	66.74	8.16	53.85	0.3336	439	13.163	3225	1405	2744.44	1204807	1438	622031	51.6291	1417		16	SAMN18452141	JAGLQS000000000
RS_8.bin.68	80.97	1.11	0	0.4451	292	41.436	10061	3158	6840.47	1997416	2090	1514175	75.8067	2063		16	SAMN18452142	JAGLQT000000000
RS_8.bin.69	63.82	11.55	20	0.3805	1011	150.752	5051	2289	4443	4491878	6341	2898703	64.5321	6185		143	SAMN18452143	JAGLQU000000000
RS_8.bin.70	73.05	19.68	21.62	0.4095	1485	12.923	2019	1187	1946.57	2890655	3380	1170514	40.493	3347		8	SAMN18452144	JAGLQV000000000
RS_8.bin.71	65.68	3.98	0	0.4673	1126	17.683	3863	1714	3203.03	3606611	3527	1827104	50.6599	3501		12	SAMN18452145	JAGLQW000000000
RS_8.bin.72	67.5	3.24	18.18	0.334	636	9.863	2215	1195	2037.42	1295796	1714	570523	44.0288	1688		12	SAMN18452146	JAGLQX000000000
RS_8.bin.75	65.6	17.04	0	0.3235	413	157.218	3836	1368	3072	1268735	1492	711216	56.0571	1459	1 (16S)	27	SAMN18452147	JAGLQY000000000
RS_8.bin.76	68.52	6.71	0	0.4125	918	8.708	2954	1391	2538.38	2330232	2628	1107630	47.533	2602	1 (5S)	9	SAMN18452148	JAGLQZ000000000
RS_8.bin.77	69.94	10.5	52.94	0.4552	2431	5.908	1601	1093	1588.78	3862331	4619	900259	23.3087	4586		15	SAMN18452149	JAGLRA000000000
RS_8.bin.8	60.25	1.87	33.33	0.3378	755	9.481	2172	1211	2045.61	1544437	1962	585006	37.8783	1929		24	SAMN18452150	JAGLRB000000000
RS_8.bin.80	60.07	18.01	34.69	0.4741	2661	6.061	1612	1095	1606.82	4275758	4997	1377637	32.2197	4958		8	SAMN18452151	JAGLRC000000000
RS_8.bin.81	66.13	15.32	39.29	0.3359	1146	12.966	2165	1157	1982.29	2271708	2554	792104	34.8682	2526		14	SAMN18452152	JAGLRD000000000
RS_8.bin.82	60.16	12.53	26.09	0.615	1456	6.22	1651	1111	1645.41	2395716	2836	510874	21.3245	2811	1 (5S)	15	SAMN18452153	JAGLRE000000000
RS_8.bin.83	60.25	0.06	100	0.394	1080	7.137	1897	1165	1833.07	1979712	2052	722050	36.4725	2033		2	SAMN18452154	JAGLRF000000000
RS_8.bin.84	63.77	4.91	0	0.4793	1143	12.516	2852	1596	2668.24	3049794	3503	1559605	51.138	3444		44	SAMN18452155	JAGLRG000000000
RS_8.bin.85	73.84	17.03	7.14	0.5395	897	5.721	1681	1133	1684.55	1511039	1965	502868	33.2796	1942		5	SAMN18452156	JAGLRH000000000
RS_9.bin.1	80.37	3.12	50	0.3929	253	28.427	7373	2662	5623.86	1422836	1616	971490	68.2784	1571	1 (5S)	26	SAMN18452157	JAGLRI000000000
RS_9.bin.10	65.71	13.64	23.08	0.5366	1284	41.088	2608	1237	2315.39	2972966	3107	1142664	38.4352	3091		7	SAMN18452158	JAGLRJ000000000
RS_9.bin.11	62.88	2.36	61.54	0.4461	483	26.869	4278	1974	3854.09	1861526	2012	1111997	59.7358	1987	1 (16S)	8	SAMN18452159	JAGLRK000000000
RS_9.bin.13	64.16	1.65	100	0.4665	367	16.193	4125	2039	3740.82	1372880	1489	837284	60.9874	1467		13	SAMN18452160	JAGLRL000000000
RS_9.bin.16	69.66	15.91	4.55	0.5168	1269	10.405	1664	1095	1667.64	2116233	2627	669726	31.6471	2607		11	SAMN18452161	JAGLRM000000000
RS_9.bin.17	95.73	0.8	0	0.5693	120	87.341	23177	6776	14993.1	1799177	1759	1478457	82.1741	1708	1, 2, 1 (5S, 16S, 23S)	41	SAMN18452162	JAGLRN000000000
RS_9.bin.2	82.67	2.34	0	0.3288	264	61.968	13723	3554	8584.97	2266433	2301	1720147	75.8967	2258	1 (23S)	37	SAMN18452163	JAGLRO000000000
RS_9.bin.20	77.1	1.65	0	0.3477	624	12.112	3234	1461	2727.08	1701698	1772	883509	51.9193	1750	1 (16S)	12	SAMN18452164	JAGLRP000000000
RS_9.bin.21	92.9	2.15	50	0.3939	166	56.872	16276	4932	10590.7	1758059	1767	1435902	81.6754	1726		32	SAMN18452165	JAGLRQ000000000
RS_9.bin.22	78.53	1.12	0	0.3864	471	14.391	4594	1986	3723.94	1753975	1798	1048172	59.7598	1769	1 (5S)	20	SAMN18452166	JAGLRR000000000
RS_9.bin.23	76.56	1.01	50	0.435	194	13.868	4739	2250	4038.77	783522	934	483791	61.7457	919	1 (23S)	9	SAMN18452167	JAGLRS000000000
RS_9.bin.25	89.05	1.96	33.33	0.4388	189	41.521	11217	4029	8182.17	1546431	1711	1177558	76.1468	1666	1, 1 (5S, 16S)	32	SAMN18452168	JAGLRT000000000
RS_9.bin.27	84.57	2.75	14.29	0.4487	455	24.057	6721	2064	4626.11	2104878	2165	1315212	62.484	2103	1, 1 (5S, 23S)	35	SAMN18452169	JAGLRU000000000
RS_9.bin.31	61.1	0.93	100	0.3512	215	19.794	4824	2062	3979.48	855589	1090	543216	63.4903	1060		25	SAMN18452170	JAGLRV000000000
RS_9.bin.33	61.99	16.67	68.42	0.5003	683	9.379	2252	1199	2078.49	1419612	1823	604884	42.6091	1811		2	SAMN18452171	JAGLRW000000000
RS_9.bin.35	65.16	1.01	50	0.3829	314	14.68	4219	2182	3803.31	1194239	1284	707102	59.2094	1259		13	SAMN18452172	JAGLRX000000000
RS_9.bin.36	69.69	0.85	0	0.4699	518	37.98	7002	2644	5410.43	2802604	2541	2019223	72.0481	2512	1, 1 (5S, 23S)	14	SAMN18452173	JAGLRY000000000
RS_9.bin.37	76.5	4.7	42.86	0.4285	755	19.404	4284	1680	3390.17	2559578	2739	1468853	57.3865	2714		13	SAMN18452174	JAGLRZ000000000
RS_9.bin.38	60.63	4.27	63.64	0.3966	437	15.101	2469	1275	2271.36	992583	1291	447848	45.1195	1270		20	SAMN18452175	JAGLSA000000000
RS_9.bin.39	87.03	0.4	50	0.3571	856	47.834	7180	2563	5374.66	4600711	3973	3020191	65.6462	3929	1, 1, 1 (5S, 16S, 23S)	17	SAMN18452176	JAGLSB000000000
RS_9.bin.40	63.93	0.15	0	0.4744	441	10.784	2136	1190	2042	900522	1118	408123	45.3207	1106		3	SAMN18452177	JAGLSC000000000
RS_9.bin.42	62.02	0	0	0.4548	369	15.132	3555	1495	2888.39	1065816	1384	600773	56.3674	1363	1 (5S)	12	SAMN18452178	JAGLSD000000000
RS_9.bin.43	86.74	0	0	0.3116	150	54.032	18312	4617	11069.7	1660450	1619	1324966	79.7956	1568	1 (16S)	42	SAMN18452179	JAGLSE000000000
RS_9.bin.44	74.61	2.8	0	0.5133	455	39.39	6743	2591	5242.37	2385278	2422	1673303	70.1513	2396		6	SAMN18452180	JAGLSF000000000
RS_9.bin.45	96.02	0.1	0	0.419	129	72.682	17096	6800	13090.8	1688711	1595	1356162	80.3075	1550	1, 2, 1 (5S, 16S, 23S)	29	SAMN18452181	JAGLSG000000000
RS_9.bin.46	65.86	0.54	0	0.3431	114	44.231	8967	3616	6930.4	790066	900	616025	77.9713	878		17	SAMN18452182	JAGLSH000000000
RS_9.bin.47	72.78	0	0	0.3005	35	67.313	29325	8227	16359.8	572592	628	471525	82.3492	596		30	SAMN18452183	JAGLSI000000000
RS_9.bin.49	64.53	0	0	0.3115	108	38.37	10002	2544	5758.29	621895	660	419715	67.4897	637	1 (5S)	16	SAMN18452184	JAGLSJ000000000
RS_9.bin.5	65.44	2.73	0	0.5463	503	17.394	4265	2055	3795.52	1909145	2121	1146754	60.0664	2102	1 (16S)	11	SAMN18452185	JAGLSK000000000
RS_9.bin.50	84.5	0	0	0.3712	104	48.222	19942	6261	12867.1	1338180	1331	1067575	79.7781	1280	1, 1 (5S, 23S)	38	SAMN18452186	JAGLSL000000000
RS_9.bin.51	75.65	0.03	100	0.3604	513	19.588	6593	2324	4659.53	2390341	2383	1664807	69.6473	2355		13	SAMN18452187	JAGLSM000000000
RS_9.bin.53	60.53	6.28	50	0.3455	577	13.487	2551	1219	2250.45	1298511	1595	580816	44.7294	1578		5	SAMN18452188	JAGLSN000000000
RS_9.bin.56	71.68	2.2	50	0.6448	829	11.871	2538	1236	2269.68	1881568	2093	753555	40.0493	2076		10	SAMN18452189	JAGLSO000000000
RS_9.bin.57	72.83	0.13	50	0.473	490	19.642	4133	1624	3347.64	1640344	1758	938461	57.2112	1730		21	SAMN18452190	JAGLSP000000000
RS_9.bin.59	61.63	0.1	0	0.4167	260	13.694	3176	1820	3062.88	796350	884	437812	54.9773	868		12	SAMN18452191	JAGLSQ000000000
RS_9.bin.6	68.7	2.51	28.57	0.3217	232	25.905	4923	2117	4029.11	934754	1035	555044	59.3786	1000	1 (5S)	30	SAMN18452192	JAGLSR000000000
RS_9.bin.60	63.01	2.34	0	0.3383	742	10.949	2385	1250	2182.87	1619692	1993	675333	41.6951	1965	2 (23S)	20	SAMN18452193	JAGLSS000000000
RS_9.bin.62	64.64	6.48	36.36	0.3364	454	23.208	2789	1269	2416.36	1097026	1346	523780	47.7454	1334		8	SAMN18452194	JAGLST000000000
RS_9.bin.64	87.53	0.57	100	0.4386	158	43.267	16956	6501	12211.5	1929417	1803	1549851	80.3274	1781		16	SAMN18452195	JAGLSU000000000
RS_9.bin.66	84.82	0	0	0.3657	401	23.681	5091	1691	3715.23	1489807	1553	968760	65.0259	1515		27	SAMN18452196	JAGLSV000000000
RS_9.bin.67	93.08	5.13	0	0.4553	1261	57.834	8843	2755	6044.99	7622728	6278	5898158	77.3759	6191	1, 1, 1 (5S, 16S, 23S)	32	SAMN18452197	JAGLSW000000000
RS_9.bin.70	72.58	1.65	20	0.4136	635	12.513	3329	1415	2737.41	1738253	1990	912207	52.4784	1962		13	SAMN18452198	JAGLSX000000000
RS_9.bin.71	79.4	1.07	0	0.4947	373	24.82	5980	2419	4840.12	1805364	1613	1006782	55.7662	1577	1 (5S)	31	SAMN18452199	JAGLSY000000000
RS_9.bin.72	62.05	0.55	100	0.3909	885	8.874	1939	1151	1860.82	1646828	1739	589532	35.798	1723		4	SAMN18452200	JAGLSZ000000000
RS_9.bin.75	62.65	1.98	50	0.3364	165	30.348	7415	2796	5590.23	922388	985	647663	70.2159	939	1, 1, 2 (5S, 16S, 23S)	38	SAMN18452201	JAGLTA000000000
RS_9.bin.76	85.51	0	0	0.3346	270	70.439	17300	4276	9545.72	2577344	2613	2053991	79.6941	2571	1 (23S)	33	SAMN18452202	JAGLTB000000000
RS_9.bin.77	60.62	12.26	6.67	0.3615	755	12.073	1943	1126	1873.71	1414653	1821	564132	39.8778	1804		10	SAMN18452203	JAGLTC000000000
RS_9.bin.78	68.15	7.25	0	0.2955	1536	12.548	2704	1354	2447.07	3758693	3674	2013214	53.5615	3621		22	SAMN18452204	JAGLTD000000000
RS_9.bin.79	64.15	8.42	9.09	0.574	1744	11.533	1876	1132	1829.03	3189837	3627	979056	30.693	3600		7	SAMN18452205	JAGLTE000000000
RS_9.bin.8	84.37	0	0	0.4119	829	19.525	4245	1908	3689.57	3058657	2880	1781191	58.2344	2854	1 (5S)	6	SAMN18452206	JAGLTF000000000
RS_9.bin.80	61.44	18.55	28.21	0.3258	510	9.851	2527	1253	2246.25	1145587	1318	455418	39.7541	1282	2, 1 (5S, 16S)	24	SAMN18452207	JAGLTG000000000
RS_9.bin.81	73.58	1.82	33.33	0.3339	586	7.161	2683	1292	2309.96	1353638	1775	661551	48.8721	1741	1, 1 (5S, 23S)	10	SAMN18452208	JAGLTH000000000
RS_9.bin.83	63.46	3.74	20	0.4323	580	7.87	1661	1102	1657.17	961161	1323	343559	35.7442	1300	1 (23S)	13	SAMN18452209	JAGLTI000000000
RS_9.bin.84	69.26	8.06	15.38	0.4885	1866	14.203	2305	1245	2140.41	3994000	4635	1739304	43.5479	4579	1 (5S)	26	SAMN18452210	JAGLTJ000000000
RS_9.bin.85	70.35	17.83	3.7	0.3511	474	39.145	1946	1122	1894.02	897767	1227	344740	38.3997	1201	1 (16S)	19	SAMN18452211	JAGLTK000000000
RS_9.bin.86	60.6	8.32	71.43	0.3767	1152	8.928	2056	1170	1937.13	2231573	2781	821088	36.7941	2749		14	SAMN18452212	JAGLTL000000000
RS_9.bin.88	64.81	11.21	0	0.4705	3092	7.816	1852	1127	1797.81	5558842	6457	1552301	27.9249	6416		8	SAMN18452213	JAGLTM000000000
RS_9.bin.9	86.76	3.51	0	0.4194	644	21.974	6140	2136	4425.11	2849773	2575	1802832	63.2623	2550		13	SAMN18452214	JAGLTN000000000
RS_9.bin.90	66.19	2.79	20	0.4726	599	15.042	3227	1513	2770.94	1659795	1879	814721	49.0856	1839	1, 1 (5S, 23S)	23	SAMN18452215	JAGLTO000000000
SW_1.bin.2	60.76	14.28	40.74	0.3845	893	13.644	2249	1200	2087.75	1864357	2335	809578	43.424	2296		9	SAMN18451332	JAGLBO000000000
SW_1.bin.5	79.1	1.73	50	0.4283	856	12.623	3040	1336	2562.68	2193656	2388	1092967	49.824	2333		16	SAMN18451333	JAGLBP000000000
SW_1.bin.6	84.87	1.15	25	0.3923	405	42.744	8333	3057	6414.4	2597834	2549	1829360	70.4187	2518		17	SAMN18451334	JAGLBQ000000000
SW_1.bin.8	60.54	9.01	0	0.3969	1052	14.611	1789	1115	1775.02	1867320	2329	691818	37.0487	2298	1 (23S)	9	SAMN18451335	JAGLBR000000000
SW_1.bin.9	75.6	0.75	50	0.3178	113	14.635	4138	1880	3549.57	401101	476	237679	59.2566	465	1 (5S)	6	SAMN18451336	JAGLBS000000000
SW_2.bin.1	98.7	0.94	0	0.6307	212	116.8	42286	12121	22851.3	4844481	4531	3936002	81.2471	4419	1 (16S)	44	SAMN18451337	JAGLBT000000000
SW_2.bin.12	65.32	0.69	0	0.3825	378	17.587	5111	2101	4201.92	1588327	1772	1037821	65.3405	1731		28	SAMN18451338	JAGLBU000000000
SW_2.bin.13	64.42	17.62	4.35	0.5023	2692	18.975	1441	1060	1536.12	4135225	5037	1091416	26.3931	4965	1, 2 (5S, 23S)	9	SAMN18451339	JAGLBV000000000
SW_2.bin.14	85.04	0.4	0	0.396	197	43.414	16239	6112	12181.1	2399677	2175	1874309	78.1067	2135		25	SAMN18451340	JAGLBW000000000
SW_2.bin.15	71.65	10.54	36.08	0.391	497	33.584	6143	2189	4763.3	2367362	2310	1552068	65.5611	2284		13	SAMN18451341	JAGLBX000000000
SW_2.bin.17	61.17	7.64	45.45	0.6805	1038	23.732	3751	1842	3361.84	3489588	4002	1997435	57.2399	3909		24	SAMN18451342	JAGLBY000000000
SW_2.bin.20	60.71	2.85	44.44	0.473	1036	7.442	1901	1142	1837.63	1903785	2315	676389	35.5286	2275		18	SAMN18451343	JAGLBZ000000000
SW_2.bin.21	64.06	16.23	70.97	0.4588	1017	7.922	1863	1116	1809.85	1840620	2301	677885	36.8292	2268		14	SAMN18451344	JAGLCA000000000
SW_2.bin.22	61.05	4.3	46.67	0.3306	1064	13.394	2105	1162	1965.43	2091221	2408	734615	35.1285	2385		16	SAMN18451345	JAGLCB000000000
SW_2.bin.4	88.26	1.99	40	0.7202	620	80.302	7933	2976	6335.85	3928225	4042	2904699	73.9443	3978	1 (5S)	36	SAMN18451346	JAGLCC000000000
SW_2.bin.5	93.01	0	0	0.7106	21	602.474	185808	56315	134288	2820054	2796	2593835	91.9782	2743		38	SAMN18451347	JAGLCD000000000
SW_3.bin.10	88.1	0.43	0	0.4412	170	83.112	24668	8501	16802.6	2856438	2462	2203626	77.1459	2348	1 (16S)	46	SAMN18451348	JAGLCE000000000
SW_3.bin.11	78.22	2.34	0	0.7102	1650	18.161	4051	1617	3229.63	5328889	5363	2786462	52.2897	5313	1, 1 (5S, 23S)	23	SAMN18451349	JAGLCF000000000
SW_3.bin.12	65	3.85	24.44	0.3987	316	22.102	6652	2965	5420.54	1712891	1793	1212391	70.7804	1759		26	SAMN18451350	JAGLCG000000000
SW_3.bin.14	88.99	4.02	0	0.3906	399	47.975	12963	2846	7222.05	2881596	2867	2272167	78.851	2824		29	SAMN18451351	JAGLCH000000000
SW_3.bin.16	64.97	5.72	31.25	0.3918	506	17.786	4227	1814	3585.11	1814066	1898	1069098	58.9338	1869		15	SAMN18451352	JAGLCI000000000
SW_3.bin.17	98.64	0.74	0	0.5884	18	625.274	247440	91372	177572	3196289	2984	2932291	91.7405	2939		37	SAMN18451353	JAGLCJ000000000
SW_3.bin.20	65.72	14.92	17.65	0.5813	1826	5.743	1486	1073	1494.66	2729249	3527	709271	25.9878	3439	1, 2 (5S, 23S)	22	SAMN18451354	JAGLCK000000000
SW_3.bin.5	64.63	2	25	0.5887	447	8.544	2838	1300	2435.28	1088569	1271	478243	43.9332	1239		29	SAMN18451355	JAGLCL000000000
SW_3.bin.7	61.05	7.35	43.33	0.4254	495	32.185	3474	1861	3301.28	1634136	1838	904676	55.3611	1821		8	SAMN18451356	JAGLCM000000000
SW_3.bin.8	69.54	1.52	11.11	0.3336	506	17.524	4893	2317	4386.71	2219675	2175	1368170	61.6383	2144	1, 1 (5S, 23S)	19	SAMN18451357	JAGLCN000000000
SW_3.bin.9	64.47	16.85	0	0.3031	320	30.456	3609	1794	3280.3	1049696	1051	605365	57.6705	1029	1, 1 (5S, 23S)	15	SAMN18451358	JAGLCO000000000
SW_4.bin.1	60.39	4.27	20	0.4927	574	14.645	3966	1876	3490.47	2003532	2115	1172985	58.5459	2089		18	SAMN18451359	JAGLCP000000000
SW_4.bin.10	91.77	0.87	10	0.4047	465	31.468	6159	2307	4852.92	2256606	2244	1748990	77.5053	2149		20	SAMN18451360	JAGLCQ000000000
SW_4.bin.11	68.19	1.08	0	0.3554	84	142.809	54929	14137	27149.2	2280533	1884	1991904	87.3438	1863		16	SAMN18451361	JAGLCR000000000
SW_4.bin.13	91.13	1.72	0	0.6317	192	122.06	25392	7971	17634	3385735	3178	2888737	85.3208	3132	1 (16S)	36	SAMN18451362	JAGLCS000000000
SW_4.bin.14	69.21	3.14	33.33	0.3533	697	19.267	3637	1276	2819.66	1965303	2302	1170297	59.5479	2272	1 (5S)	10	SAMN18451363	JAGLCT000000000
SW_4.bin.15	64.05	4.8	0	0.4607	380	37.735	8747	2459	5947.23	2259946	2149	1656406	73.2941	2119	1, 1 (5S, 23S)	19	SAMN18451364	JAGLCU000000000
SW_4.bin.16	79.46	1.43	37.5	0.5783	543	32.807	8101	2764	5933.3	3221782	3296	2312895	71.7893	3261		20	SAMN18451365	JAGLCV000000000
SW_4.bin.17	94.64	0	0	0.3372	253	74.951	17699	2748	7720.61	1953314	1752	1491804	76.373	1705		36	SAMN18451366	JAGLCW000000000
SW_4.bin.18	63	6.83	0	0.375	601	23.397	5075	2016	4166.2	2503889	2220	1481388	59.1635	2183		22	SAMN18451367	JAGLCX000000000
SW_4.bin.19	92.24	1.1	0	0.5895	402	65.232	13203	3497	8015.8	3222352	2931	2414972	74.9444	2873	1, 1, 1 (5S, 16S, 23S)	36	SAMN18451368	JAGLCY000000000
SW_4.bin.2	83.45	0	0	0.4689	804	49.228	5025	1620	3592.48	2888351	2699	1601500	55.4469	2667		22	SAMN18451369	JAGLCZ000000000
SW_4.bin.20	62.07	0	0	0.3231	211	53.638	13490	4887	9937.57	2096827	1793	1653840	78.8735	1769		20	SAMN18451370	JAGLDA000000000
SW_4.bin.22	67.24	1.72	0	0.4652	541	38.093	7212	1852	4597.5	2487246	2566	1662672	66.8479	2534		15	SAMN18451371	JAGLDB000000000
SW_4.bin.23	94.51	1.1	0	0.4378	139	83.297	31673	9387	18108.8	2517123	2111	2137263	84.909	2064	1, 1 (5S, 23S)	31	SAMN18451372	JAGLDC000000000
SW_4.bin.25	71.1	1.38	0	0.4009	424	13.94	4244	2095	3753.79	1591606	1557	957664	60.1697	1524		29	SAMN18451373	JAGLDD000000000
SW_4.bin.27	70.11	1.61	0	0.3849	864	16.469	3123	1477	2713.24	2344237	2350	1021087	43.5573	2330		8	SAMN18451374	JAGLDE000000000
SW_4.bin.28	61.72	18.64	1.96	0.5126	1270	12.61	2517	1220	2204.41	2799603	2767	1066168	38.0828	2738		10	SAMN18451375	JAGLDF000000000
SW_4.bin.29	67.64	0	0	0.5297	690	14.854	2759	1217	2339.8	1614463	1824	769731	47.6772	1793		15	SAMN18451376	JAGLDG000000000
SW_4.bin.3	95.47	1.38	8.33	0.3571	245	106.815	29143	7286	16015.1	3923698	3439	3184575	81.1626	3363		27	SAMN18451377	JAGLDH000000000
SW_4.bin.31	66.29	0.54	0	0.4659	245	29.76	7497	2888	6034.71	1478505	1511	1078712	72.9596	1488		15	SAMN18451378	JAGLDI000000000
SW_4.bin.32	62.59	15.43	13.89	0.4394	818	18.083	3373	1367	2767.56	2263868	2611	1187533	52.4559	2569		7	SAMN18451379	JAGLDJ000000000
SW_4.bin.33	70.29	0	0	0.3055	108	90.083	25268	10314	19503.7	2106396	1655	1689892	80.2267	1614		27	SAMN18451380	JAGLDK000000000
SW_4.bin.34	63.19	0	0	0.3922	350	18.743	4384	1790	3600.43	1260151	1301	755547	59.9569	1280		13	SAMN18451381	JAGLDL000000000
SW_4.bin.35	83.47	1.73	0	0.3315	460	29.967	6551	2125	4530.88	2084204	2100	1411576	67.7273	2055		21	SAMN18451382	JAGLDM000000000
SW_4.bin.36	94.74	5.45	9.09	0.3593	500	46.776	9602	2654	6364.94	3182472	2707	2094584	65.8163	2586		32	SAMN18451383	JAGLDN000000000
SW_4.bin.37	60.32	1.43	0	0.2903	266	27.941	7393	3084	6022.04	1601862	1439	1173428	73.254	1410		12	SAMN18451384	JAGLDO000000000
SW_4.bin.38	65.08	0	0	0.3919	213	73.374	16620	5915	12123.1	2582220	2150	2106723	81.5857	2136		10	SAMN18451385	JAGLDP000000000
SW_4.bin.39	66.26	1.38	0	0.4067	312	38.593	6784	3260	5986.28	1867719	1837	1301039	69.6592	1819		8	SAMN18451386	JAGLDQ000000000
SW_4.bin.4	92.3	3.36	0	0.4064	246	71.256	15685	4203	9544.49	2347945	2130	1865817	79.466	2090		33	SAMN18451387	JAGLDR000000000
SW_4.bin.40	61.89	0	0	0.2981	19	160.908	99899	42893	75777.1	1439764	1370	1334220	92.6694	1346		14	SAMN18451388	JAGLDS000000000
SW_4.bin.41	62.21	2.19	15.38	0.3926	403	28.833	7378	1864	4624.66	1863739	1720	1270061	68.1459	1706		6	SAMN18451389	JAGLDT000000000
SW_4.bin.42	90.91	1.65	0	0.3173	161	20.609	4037	1504	3105.09	499920	607	310106	62.0311	582	1 (5S)	21	SAMN18451390	JAGLDU000000000
SW_4.bin.44	61.74	16.35	0	0.4287	699	38.603	3556	1390	2827.22	1976226	2146	1058216	53.5473	2114		20	SAMN18451391	JAGLDV000000000
SW_4.bin.46	87.41	3.63	0	0.6019	1846	27.511	5410	1703	3871.96	7147647	5659	4173994	58.3968	5590	1, 1 (5S, 23S)	32	SAMN18451392	JAGLDW000000000
SW_4.bin.47	64.29	11.36	6.25	0.4785	798	13.79	3050	1747	2890.99	2307010	2508	1140509	49.4367	2476		17	SAMN18451393	JAGLDX000000000
SW_4.bin.48	91.69	3.36	0	0.4803	145	241.753	55122	10316	17981.1	2607263	2503	2294883	88.0189	2450		42	SAMN18451394	JAGLDY000000000
SW_4.bin.49	78.45	13.42	3.23	0.3361	512	112.276	5734	1411	3620.05	1853468	1857	1098590	59.2721	1815		31	SAMN18451395	JAGLDZ000000000
SW_4.bin.5	82.15	2.25	0	0.2999	282	32.986	6748	2671	5309.49	1497276	1595	1096032	73.2017	1574	1 (5S)	15	SAMN18451396	JAGLEA000000000
SW_4.bin.50	81.85	0.54	100	0.3366	217	61.973	14524	5136	10242.8	2222681	1890	1763165	79.326	1857		26	SAMN18451397	JAGLEB000000000
SW_4.bin.51	80.94	2.36	0	0.5525	397	51.208	16149	5069	10543.7	4185839	3906	3294180	78.6982	3876		14	SAMN18451398	JAGLEC000000000
SW_4.bin.52	60.06	0.5	0	0.6094	52	281.775	67958	24198	44307.3	2303980	2263	2046685	88.8326	2230		25	SAMN18451399	JAGLED000000000
SW_4.bin.54	67.75	5.81	27.27	0.618	1817	23.199	4147	1678	3348.13	6083552	5697	3162537	51.985	5639		17	SAMN18451400	JAGLEE000000000
SW_4.bin.55	70.4	1.1	0	0.3313	505	20.171	3692	1591	3041.04	1535723	1635	810437	52.7723	1617		8	SAMN18451401	JAGLEF000000000
SW_4.bin.56	91.87	3.2	0	0.5237	594	25.53	6300	2286	4659.12	2767517	2420	1647006	59.512	2377	1, 2 (5S, 23S)	34	SAMN18451402	JAGLEG000000000
SW_4.bin.57	66.67	18.26	27.27	0.304	353	12.253	3231	1827	3006.02	1061125	1248	594263	56.0031	1222		9	SAMN18451403	JAGLEH000000000
SW_4.bin.58	65.05	8.73	33.33	0.3555	931	24.244	3586	1361	2891.73	2692202	2647	1352559	50.2399	2620		13	SAMN18451404	JAGLEI000000000
SW_4.bin.59	99.18	1.25	0	0.6932	60	203.616	123162	30425	61365.7	3681942	3483	3348521	90.9444	3423	1, 1, 1 (5S, 16S, 23S)	43	SAMN18451405	JAGLEJ000000000
SW_4.bin.6	87.53	1.79	0	0.4415	637	40.322	6004	1916	4295.6	2736299	2451	1819083	66.4797	2426		20	SAMN18451406	JAGLEK000000000
SW_4.bin.60	65.34	0.16	0	0.322	610	8.112	2844	1392	2495.22	1522087	1881	766089	50.3315	1845		8	SAMN18451407	JAGLEL000000000
SW_4.bin.62	72.42	0.32	50	0.4101	500	10.368	3325	1476	2768.38	1384191	1487	610404	44.0982	1458	1 (16S)	21	SAMN18451408	JAGLEM000000000
SW_4.bin.63	76.35	7.13	21.05	0.3668	406	35.972	6766	2818	5431.35	2205129	2230	1546997	70.1545	2197		20	SAMN18451409	JAGLEN000000000
SW_4.bin.65	70.42	2.68	0	0.3367	659	15.21	3184	1371	2715.78	1789701	2036	949577	53.0579	1971	1, 1 (5S, 23S)	22	SAMN18451410	JAGLEO000000000
SW_4.bin.66	71.02	10.23	10.34	0.6772	2606	34.971	2045	1135	1935.48	5043870	6509	2104940	41.7326	6377	1 (5S)	21	SAMN18451411	JAGLEP000000000
SW_4.bin.67	72.94	2.24	0	0.3052	383	11.954	2757	1393	2513.44	962649	1187	465724	48.3794	1162		12	SAMN18451412	JAGLEQ000000000
SW_4.bin.68	64.63	10.65	66.67	0.4038	1047	23.951	2760	1238	2432.71	2547048	2573	1050020	41.225	2528		34	SAMN18451413	JAGLER000000000
SW_4.bin.69	60.09	2.4	33.33	0.4618	1098	11.435	2144	1208	2001.23	2197348	2727	864285	39.3331	2706		9	SAMN18451414	JAGLES000000000
SW_4.bin.70	68.12	17.42	1.23	0.621	2894	29.099	1707	1114	1696.21	4908824	6585	1695318	34.5361	6510		13	SAMN18451415	JAGLET000000000
SW_4.bin.71	62.77	2.75	25	0.4574	1058	16.887	3411	1601	2937.14	3107493	3076	1460884	47.0117	3049		7	SAMN18451416	JAGLEU000000000
SW_4.bin.8	95.59	0.38	0	0.3849	103	125.494	37837	12162	25623	2639167	2453	2208849	83.6949	2398		46	SAMN18451417	JAGLEV000000000
SW_4.bin.9	73.24	1.21	50	0.3847	227	65.957	11766	3565	7864.52	1785247	1874	1389766	77.8473	1839		23	SAMN18451418	JAGLEW000000000
RS_11.bin.1	92.52	1.4	0	0.3342	745	36.707	5375	1757	3873.9	2886057	3101	1770046	61.3309	3052	1 (23S)	38	SAMN18452216	JAGLTP000000000
RS_11.bin.10	64.83	0	0	0.3828	232	107.617	17068	5480	11660.2	2705164	2673	2163829	79.9888	2616		29	SAMN18452217	JAGLTQ000000000
RS_11.bin.11	69.21	0.19	0	0.4092	144	44.384	15661	5734	11687.1	1682945	1650	1379234	81.9536	1612	1 (5S)	25	SAMN18452218	JAGLTR000000000
RS_11.bin.12	94.32	1.14	0	0.6273	119	152.601	53488	16127	32758.4	3898247	3177	3310942	84.9341	3118	1, 1 (16S, 23S)	44	SAMN18452219	JAGLTS000000000
RS_11.bin.13	62.92	0	0	0.5352	210	21.317	5688	2626	4884.77	1025801	1153	724127	70.5914	1146		3	SAMN18452220	JAGLTT000000000
RS_11.bin.14	61.16	1.61	0	0.5129	298	14.418	4140	1986	3671.27	1094038	1140	605883	55.3804	1123		15	SAMN18452221	JAGLTU000000000
RS_11.bin.15	60.05	13.72	25	0.4893	281	8.395	2100	1159	1940.27	545216	721	225274	41.3183	697	1 (16S)	13	SAMN18452222	JAGLTV000000000
RS_11.bin.17	62.41	2.82	44.44	0.62	1218	10.876	2260	1196	2074.42	2526649	3116	1080937	42.7814	3075		16	SAMN18452223	JAGLTW000000000
RS_11.bin.18	65.64	18.4	0	0.3759	301	27.742	5128	2000	4093.42	1232119	1390	798855	64.8359	1352	1, 1 (5S, 16S)	24	SAMN18452224	JAGLTX000000000
RS_11.bin.19	75.31	1.88	50	0.4823	464	31.291	6825	2823	5399.3	2505273	2404	1705621	68.0812	2391		7	SAMN18452225	JAGLTY000000000
RS_11.bin.2	69.11	1.1	100	0.5791	429	19.284	5699	2387	4637.25	1989382	1878	1297923	65.2425	1854		15	SAMN18452226	JAGLTZ000000000
RS_11.bin.20	65.76	6.25	16.67	0.5557	578	26.416	3549	1351	2838.82	1640836	1796	818731	49.8972	1779		9	SAMN18452227	JAGLUA000000000
RS_11.bin.21	74.44	1.3	25	0.4846	555	16.73	4018	1622	3268.88	1814231	2012	992426	54.7023	1995		4	SAMN18452228	JAGLUB000000000
RS_11.bin.22	97.52	3.49	11.76	0.3752	510	38.688	8752	2945	6161.29	3142259	3178	2426925	77.235	3097	2 (16S)	35	SAMN18452229	JAGLUC000000000
RS_11.bin.23	67.54	2.79	31.25	0.5322	513	27.972	5028	2109	4076.33	2091159	2409	1385362	66.2485	2360		23	SAMN18452230	JAGLUD000000000
RS_11.bin.24	73.16	2.12	16.67	0.4878	342	21.211	4567	1737	3530.19	1207324	1375	718679	59.5266	1362		9	SAMN18452231	JAGLUE000000000
RS_11.bin.25	70.98	1.07	50	0.3965	553	17.514	4594	2148	3908.83	2161583	2184	1356923	62.7745	2165		11	SAMN18452232	JAGLUF000000000
RS_11.bin.26	67.32	4.67	14.29	0.3308	696	11.133	2946	1303	2442.39	1699901	2025	793460	46.6768	1985		33	SAMN18452233	JAGLUG000000000
RS_11.bin.27	78.14	2.46	20	0.5275	651	27.35	5546	2040	4259.98	2773247	2640	1686389	60.8092	2595		25	SAMN18452344	JAGLUH000000000
RS_11.bin.28	65.21	9.66	45.45	0.4539	1410	26.096	2787	1276	2460.48	3469278	3751	1567795	45.1908	3734		0	SAMN18452345	JAGLUI000000000
RS_11.bin.3	64.63	0.17	0	0.6085	849	10.005	2395	1247	2162.25	1835748	2021	753120	41.0252	2005		5	SAMN18452346	JAGLUJ000000000
RS_11.bin.30	60.79	0	0	0.3131	121	12.191	3389	1415	2846.6	344439	457	184631	53.6034	425		29	SAMN18452347	JAGLUK000000000
RS_11.bin.32	82.77	3.3	20.83	0.4951	900	18.589	4017	1767	3304.32	2973891	3132	1641681	55.2031	3097		13	SAMN18452348	JAGLUL000000000
RS_11.bin.34	89.56	0	0	0.4008	476	16.639	5217	1867	3891.77	1852482	1862	1138886	61.4789	1825		29	SAMN18452349	JAGLUM000000000
RS_11.bin.35	73.67	0	0	0.3764	94	91.404	20832	7196	15032.9	1413096	1374	1174140	83.0899	1326	1, 1 (5S, 23S)	38	SAMN18452350	JAGLUN000000000
RS_11.bin.36	66.45	1.29	16.67	0.4688	641	12.456	2953	1380	2583.43	1655979	1876	812511	49.0653	1869		3	SAMN18452351	JAGLUO000000000
RS_11.bin.37	68.39	0.86	0	0.3374	12	224.429	182908	65479	63466.9	761603	849	684156	89.8311	800	1, 1, 2 (5S, 16S, 23S)	36	SAMN18452352	JAGLUP000000000
RS_11.bin.38	80.61	3.97	40	0.391	218	20.474	6519	2641	5135.83	1119610	1361	766779	68.4863	1324		30	SAMN18452353	JAGLUQ000000000
RS_11.bin.39	68.69	2.8	0	0.3498	692	12.18	3615	1579	2986.2	2066449	2347	1083005	52.409	2309		31	SAMN18452354	JAGLUR000000000
RS_11.bin.4	70.28	3.16	100	0.5101	530	17.28	3098	1344	2656.77	1408086	1700	722194	51.2891	1664	1 (16S)	26	SAMN18452355	JAGLUS000000000
RS_11.bin.40	61.3	6.36	42.86	0.5284	411	15.806	4071	1911	3564.71	1465094	1566	852063	58.1576	1532		26	SAMN18452356	JAGLUT000000000
RS_11.bin.41	63.94	0	0	0.456	427	11.525	4181	2124	3726.87	1591372	1711	936296	58.8358	1686		16	SAMN18452357	JAGLUU000000000
RS_11.bin.42	61.29	0	0	0.4822	145	17.551	5326	2042	4379.46	635021	763	419925	66.1277	742	1, 1 (5S, 23S)	18	SAMN18452358	JAGLUV000000000
RS_11.bin.44	91.86	0.79	0	0.4295	40	285.498	111773	26928	57994.9	2319795	2303	2098203	90.4478	2263	1, 1, 1 (5S, 16S, 23S)	28	SAMN18452359	JAGLUW000000000
RS_11.bin.45	83.42	2	33.33	0.4225	704	14.934	4513	1837	3647.07	2567534	2685	1608138	62.6336	2664		5	SAMN18452360	JAGLUX000000000
RS_11.bin.46	65.15	2.56	0	0.4746	862	13.954	2419	1229	2207.15	1902564	2177	860012	45.2028	2155		13	SAMN18452361	JAGLUY000000000
RS_11.bin.47	82.81	0.32	0	0.4195	169	42.407	11427	5284	9442.6	1595800	1626	1250942	78.3896	1599		20	SAMN18452362	JAGLUZ000000000
RS_11.bin.48	62.46	17.06	24	0.2924	1256	7.582	1784	1126	1747.75	2195172	2793	756786	34.475	2771		16	SAMN18452363	JAGLVA000000000
RS_11.bin.5	74.85	1.87	0	0.3266	31	166.794	51880	16715	31794.2	985619	1167	873465	88.621	1134	1, 2, 1 (5S, 16S, 23S)	22	SAMN18452364	JAGLVB000000000
RS_11.bin.50	69.53	1.22	50	0.3332	335	14.367	3842	1897	3482.62	1166679	1408	739186	63.3581	1395		9	SAMN18452365	JAGLVC000000000
RS_11.bin.51	79.96	3.6	33.33	0.5413	673	12.655	3207	1476	2747.51	1849071	2010	811228	43.8722	1981	1, 1 (5S, 23S)	18	SAMN18452366	JAGLVD000000000
RS_11.bin.52	60.38	19.67	0	0.5006	576	3.836	1506	1069	1508.12	868680	1259	259258	29.8451	1238		7	SAMN18452367	JAGLVE000000000
RS_11.bin.53	65.28	14.32	23.68	0.4973	1169	6.807	1829	1133	1780.52	2081425	2435	829763	39.8651	2397	1 (5S)	7	SAMN18452368	JAGLVF000000000
RS_11.bin.54	75.02	2.2	66.67	0.4094	667	16.408	2979	1324	2538.85	1693410	1891	773760	45.6924	1854	1, 1, 1 (5S, 16S, 23S)	21	SAMN18452369	JAGLVG000000000
RS_11.bin.55	62.35	14.86	17.14	0.4036	2585	14.853	2039	1140	1949.16	5038581	6188	2268174	45.0161	6098		16	SAMN18452370	JAGLVH000000000
RS_11.bin.57	65.84	15.63	5.26	0.5203	1298	13.104	1402	1066	1460.79	1896108	2522	510402	26.9184	2499	1 (16S)	6	SAMN18452371	JAGLVI000000000
RS_11.bin.58	64.83	18.73	0	0.4618	3852	40.166	3743	1964	3442.5	13260526	13796	7836801	59.0987	13624	2, 1 (5S, 16S)	53	SAMN18452372	JAGLVJ000000000
RS_11.bin.59	68.28	8.18	0	0.4867	1416	13.808	1937	1164	1895.18	2683568	3163	940611	35.0508	3135		17	SAMN18452373	JAGLVK000000000
RS_11.bin.6	65.65	3.01	37.5	0.5623	957	8.85	2558	1279	2289.59	2191136	2745	1066218	48.6605	2690		21	SAMN18452374	JAGLVL000000000
RS_11.bin.60	72.76	0.85	100	0.4882	1033	10.393	2955	1441	2552.07	2636292	2668	1123093	42.6012	2646	1 (16S)	12	SAMN18452375	JAGLVM000000000
RS_11.bin.61	70.49	7.27	19.44	0.4243	1128	12.172	2692	1251	2336.44	2635509	3193	1186827	45.0322	3139		25	SAMN18452376	JAGLVN000000000
RS_11.bin.62	73.28	17.24	17.39	0.3365	1300	7.668	1696	1112	1698.24	2207709	2584	625125	28.3156	2560		5	SAMN18452377	JAGLVO000000000
RS_11.bin.63	69.88	13.67	10	0.5356	807	12.83	2074	1181	1987.92	1604250	2062	653622	40.7432	2012	1 (16S)	35	SAMN18452378	JAGLVP000000000
RS_11.bin.64	73.29	2.34	20	0.571	759	11.489	2192	1201	2049.69	1555712	2153	708903	45.5678	2117	1, 1 (16S, 23S)	27	SAMN18452379	JAGLVQ000000000
RS_11.bin.65	65.02	1.82	0	0.5223	878	12.279	2374	1211	2142.04	1880712	2150	770457	40.9662	2129		11	SAMN18452380	JAGLVR000000000
RS_11.bin.66	61.27	1.1	0	0.3611	732	9.026	1860	1130	1796.12	1314757	1536	405133	30.8143	1502		14	SAMN18452381	JAGLVS000000000
RS_11.bin.67	61.54	18.95	4.72	0.4137	1936	6.616	1766	1129	1731.47	3352122	4336	1202293	35.8666	4265		9	SAMN18452382	JAGLVT000000000
RS_11.bin.68	68.7	0.16	0	0.5225	786	6.751	2209	1205	2001.15	1572901	1840	658818	41.8855	1817		6	SAMN18452383	JAGLVU000000000
RS_11.bin.69	61.75	18.36	50.94	0.3648	1607	8.481	1686	1103	1674.81	2691418	3065	710881	26.4129	3040		12	SAMN18452384	JAGLVV000000000
RS_11.bin.7	69.41	0.93	0	0.2862	513	80.347	4237	1992	3809.72	1954385	2207	1222647	62.5592	2168	1, 1 (16S, 23S)	28	SAMN18452385	JAGLVW000000000
RS_11.bin.70	61.93	14.25	29.41	0.4822	1624	6.378	1719	1107	1693	2749430	3219	732791	26.6525	3179	1 (5S)	5	SAMN18452386	JAGLVX000000000
RS_11.bin.71	61.9	17.51	2.78	0.409	8956	11.765	1493	1084	1533.33	13732487	17230	4347527	31.6587	16986	2 (23S)	87	SAMN18452387	JAGLVY000000000
RS_11.bin.72	65.25	3.7	20	0.5637	718	20.717	2650	1202	2261.3	1623612	1966	762244	46.9474	1919		37	SAMN18452388	JAGLVZ000000000
RS_11.bin.9	62.31	0	0	0.4679	393	12.317	3855	1959	3423.65	1345496	1458	775496	57.6364	1450		1	SAMN18452389	JAGLWA000000000
RS_12.bin.1	97.58	0.56	0	0.3824	428	74.129	14624	3964	8775.88	3756077	3043	2806449	74.7176	3000	1, 1 (5S, 23S)	26	SAMN18452390	JAGLWB000000000
RS_12.bin.10	63.8	9.23	42.37	0.4287	948	9.349	2237	1213	2062.92	1955650	2244	890283	45.5236	2216		8	SAMN18452391	JAGLWC000000000
RS_12.bin.12	65.65	7.95	33.33	0.6422	637	11.807	2989	1744	2908.33	1852609	1938	837829	45.2243	1907		18	SAMN18452392	JAGLWD000000000
RS_12.bin.13	78.93	1.23	0	0.3694	648	22.51	3440	1442	2881.31	1867087	1967	1012188	54.2121	1928		26	SAMN18452393	JAGLWE000000000
RS_12.bin.14	78.97	0	0	0.3806	38	188.493	75830	19649	36040.8	1369550	1371	1147601	83.794	1334	1 (5S)	34	SAMN18452394	JAGLWF000000000
RS_12.bin.16	72.01	1.4	0	0.4181	269	18.028	3625	1856	3284.14	883434	1100	523517	59.2593	1068	1 (5S)	26	SAMN18452395	JAGLWG000000000
RS_12.bin.19	84.35	1.33	0	0.3371	889	111.832	4745	1993	3967.39	3527014	3433	2246829	63.7034	3391		31	SAMN18452396	JAGLWH000000000
RS_12.bin.2	78.57	0	0	0.2792	13	356.37	135671	37517	79495.8	1033445	953	915961	88.6318	916		34	SAMN18452397	JAGLWI000000000
RS_12.bin.20	81.75	2.27	50	0.5951	753	46.71	8178	2944	6212.48	4677996	3393	3328991	71.1628	3337	1, 1 (5S, 23S)	31	SAMN18452398	JAGLWJ000000000
RS_12.bin.21	96.24	1.34	0	0.2888	299	107.14	27599	8176	17057.5	5100190	3933	4244303	83.2185	3882	1, 1, 1 (5S, 16S, 23S)	34	SAMN18452399	JAGLWK000000000
RS_12.bin.22	61.68	0.73	50	0.5118	459	15.721	2877	1364	2529.18	1160892	1392	581517	50.0923	1352		21	SAMN18452400	JAGLWL000000000
RS_12.bin.23	65.26	0	0	0.3686	21	92.941	51436	21633	39806.3	835933	985	719839	86.112	949	1, 1, 1 (5S, 16S, 23S)	31	SAMN18452401	JAGLWM000000000
RS_12.bin.25	68.56	2.33	50	0.513	1010	11.108	2474	1288	2237.78	2260162	2525	901912	39.9048	2509		7	SAMN18452402	JAGLWN000000000
RS_12.bin.26	89.25	4.58	66.67	0.3479	697	17.846	5369	1841	3923.73	2734842	2618	1558668	56.993	2560		26	SAMN18452403	JAGLWO000000000
RS_12.bin.27	60.05	0	0	0.3126	41	29.116	16595	5989	10917.2	447606	611	365646	81.6893	579	1, 1 (5S, 16S)	27	SAMN18452404	JAGLWP000000000
RS_12.bin.28	61.57	19.5	42.86	0.4323	518	25.066	2732	1721	2782.32	1441242	1742	776941	53.9077	1712		19	SAMN18452405	JAGLWQ000000000
RS_12.bin.29	81.71	6.01	28.57	0.3754	222	30.374	7185	2925	5843.27	1297207	1573	977887	75.384	1537	1 (23S)	25	SAMN18452406	JAGLWR000000000
RS_12.bin.3	61.97	4.13	63.64	0.3248	925	9.649	2086	1149	1938.95	1793526	1948	622249	34.6942	1913		18	SAMN18452407	JAGLWS000000000
RS_12.bin.30	96.56	0	0	0.4228	163	118.482	37322	9723	19131.3	3118404	2675	2685439	86.1158	2619	1 (16S)	41	SAMN18452408	JAGLWT000000000
RS_12.bin.31	81.36	0.15	0	0.304	74	66.735	21814	6420	13899	1028523	1052	826763	80.3835	1008	2, 1 (16S, 23S)	35	SAMN18452409	JAGLWU000000000
RS_12.bin.32	80.88	0.85	0	0.4295	406	47.017	10620	3554	7597.84	3084722	2736	2423539	78.5659	2688		24	SAMN18452410	JAGLWV000000000
RS_12.bin.33	72.59	1.01	100	0.3889	178	17.818	6759	2272	4645.9	826970	1034	561389	67.8851	997	1 (5S)	30	SAMN18452411	JAGLWW000000000
RS_12.bin.34	73.78	1.2	0	0.4116	529	39.662	6002	2359	4759.05	2517539	2337	1591325	63.2095	2302	1, 1 (5S, 23S)	20	SAMN18452412	JAGLWX000000000
RS_12.bin.36	60.81	0	0	0.5137	443	13.697	4008	1941	3439.44	1523671	1586	856521	56.2143	1577		0	SAMN18452413	JAGLWY000000000
RS_12.bin.37	70.48	1.27	50	0.3659	683	18.934	3198	1394	2747.73	1876699	1842	876872	46.7242	1820		9	SAMN18452414	JAGLWZ000000000
RS_12.bin.38	78.49	0	0	0.4425	301	21.71	3323	1426	2853.29	858840	1065	469737	54.6944	1048	1 (5S)	10	SAMN18452415	JAGLXA000000000
RS_12.bin.39	60.85	0	0	0.4245	451	7.774	1926	1138	1842.89	831142	1056	346035	41.6337	1043		5	SAMN18452416	JAGLXB000000000
RS_12.bin.4	64.93	0.62	0	0.3917	379	35.913	5161	2238	4325.11	1639218	1702	1026136	62.5991	1671		14	SAMN18452417	JAGLXC000000000
RS_12.bin.43	61.43	5.1	37.5	0.5501	1114	53.372	4075	1454	3143.61	3501986	3736	1912601	54.6148	3680		38	SAMN18452418	JAGLXD000000000
RS_12.bin.45	99.35	0	0	0.5175	188	107.346	32578	8341	17856.1	3356952	3164	2849278	84.8769	3090	1, 1 (5S, 23S)	34	SAMN18452419	JAGLXE000000000
RS_12.bin.46	60.87	5.31	33.33	0.4827	639	13.239	3743	1837	3285.34	2099332	2063	1108622	52.8083	2040		10	SAMN18452420	JAGLXF000000000
RS_12.bin.48	68.16	0.33	50	0.486	1086	11.075	2593	1349	2346.1	2547863	2472	1054078	41.3711	2446		13	SAMN18452421	JAGLXG000000000
RS_12.bin.49	81.54	0.65	0	0.4054	652	28.862	4645	1542	3414.45	2226223	2314	1436420	64.5227	2273	1, 1 (5S, 23S)	21	SAMN18452422	JAGLXH000000000
RS_12.bin.5	88.46	1.1	0	0.5639	347	28.717	9133	3566	7055.56	2448279	2226	1786355	72.9637	2189		26	SAMN18452423	JAGLXI000000000
RS_12.bin.50	87.2	1.79	0	0.493	786	10.504	3122	1499	2721.92	2139432	2097	903500	42.2308	2062	1 (23S)	18	SAMN18452424	JAGLXJ000000000
RS_12.bin.51	91.59	4.21	14.29	0.332	673	57.83	10485	1903	5320.92	3580978	3702	2490116	69.5373	3646	2, 2 (16S, 23S)	44	SAMN18452425	JAGLXK000000000
RS_12.bin.52	77.26	1.87	0	0.3552	14	249.267	217157	39690	84700	1185800	1333	1082031	91.249	1305	1 (5S)	21	SAMN18452426	JAGLXL000000000
RS_12.bin.53	89.83	0.15	0	0.5455	354	65.959	14301	2723	7033.1	2489719	2705	1828213	73.4305	2617	1, 1, 2 (5S, 16S, 23S)	45	SAMN18452427	JAGLXM000000000
RS_12.bin.54	82.05	0	0	0.3326	93	106.618	20509	5080	12165.6	1131398	1094	843703	74.5717	1043	1, 1, 1 (5S, 16S, 23S)	41	SAMN18452428	JAGLXN000000000
RS_12.bin.55	66.71	0	0	0.3753	604	9.203	2033	1183	1940.69	1172178	1263	487431	41.5834	1240	1 (16S)	10	SAMN18452429	JAGLXO000000000
RS_12.bin.57	72.63	0.75	33.33	0.4957	788	11.691	2069	1155	1931.95	1522374	1729	557281	36.6061	1707		10	SAMN18452430	JAGLXP000000000
RS_12.bin.58	62.84	2.95	40	0.5471	842	7.208	2106	1157	1948.27	1640445	1832	558387	34.0388	1819		8	SAMN18452431	JAGLXQ000000000
RS_12.bin.59	64.47	11.82	11.54	0.6119	1011	17.731	1926	1132	1831.01	1851153	2279	623314	33.6717	2251	1 (16S)	18	SAMN18452432	JAGLXR000000000
RS_12.bin.6	60.11	2.9	50	0.3925	120	24.817	6652	1986	4466.98	536038	635	375652	70.0794	615		17	SAMN18452433	JAGLXS000000000
RS_12.bin.60	70.82	3.12	83.33	0.4758	917	41.835	2818	1240	2524.54	2315002	2664	1210265	52.2792	2587	1, 1, 1 (5S, 16S, 23S)	31	SAMN18452434	JAGLXT000000000
RS_12.bin.61	67.43	1.1	0	0.6102	772	14.105	3147	1442	2660.52	2053921	2319	989817	48.1916	2286	1 (5S)	15	SAMN18452435	JAGLXU000000000
RS_12.bin.62	70.25	1.94	0	0.567	760	10.778	2225	1190	2096.77	1593545	2160	706251	44.3195	2113	1, 1 (5S, 16S)	31	SAMN18452436	JAGLXV000000000
RS_12.bin.63	66.05	2.09	33.33	0.5478	899	7.131	1744	1108	1745.06	1568813	1992	549962	35.0559	1969	1 (16S)	7	SAMN18452437	JAGLXW000000000
RS_12.bin.65	65.01	9.68	56.14	0.4564	993	11.067	2299	1189	2108.58	2093816	2518	882522	42.149	2487		14	SAMN18452438	JAGLXX000000000
RS_12.bin.7	88.69	0	0	0.361	294	32.117	5384	2252	4541.95	1335333	1465	953787	71.4269	1418	1, 1, 1 (5S, 16S, 23S)	33	SAMN18452439	JAGLXY000000000
RS_12.bin.8	83.72	0	0	0.3764	565	38.301	4808	1495	3458.51	1954059	1961	1214301	62.1425	1913	1, 1, 1 (5S, 16S, 23S)	30	SAMN18452440	JAGLXZ000000000
RS_12.bin.9	81.36	0.55	100	0.5285	700	24.349	4194	1910	3526.85	2468793	2595	1343520	54.4201	2564	1, 1 (5S, 23S)	16	SAMN18452441	JAGLYA000000000
RS_13.bin.11	62.56	1.69	0	0.5458	168	25.902	7924	2592	5798.58	974161	1000	677514	69.5485	988	1 (16S)	6	SAMN18452442	JAGLYB000000000
RS_13.bin.14	74.84	1.1	0	0.3693	897	15.901	2877	1387	2573.37	2308309	2411	1161965	50.3384	2367	1 (16S)	32	SAMN18452443	JAGLYC000000000
RS_13.bin.15	61.07	9.89	11.11	0.548	616	12.53	3318	1850	3128.91	1927407	2071	943843	48.9696	2056		5	SAMN18452444	JAGLYD000000000
RS_13.bin.16	68.59	1.88	0	0.4353	352	23.202	6468	2739	5404.14	1902258	1688	1326199	69.7171	1673		8	SAMN18452445	JAGLYE000000000
RS_13.bin.18	93.34	1.1	0	0.3896	360	58.234	16867	4586	10282.4	3701668	3191	2867974	77.4779	3135	1, 1 (5S, 23S)	22	SAMN18452446	JAGLYF000000000
RS_13.bin.19	72.75	2.7	20	0.5595	684	21.382	4516	2065	3887.79	2659250	2686	1542325	57.9985	2632	1, 1 (5S, 23S)	19	SAMN18452447	JAGLYG000000000
RS_13.bin.2	77.19	3.81	0	0.4147	1099	10.901	2629	1254	2311.44	2540274	3019	1113570	43.8366	2968	1, 1, 1 (5S, 16S, 23S)	34	SAMN18452448	JAGLYH000000000
RS_13.bin.20	66.18	3.56	40	0.3013	611	11.2	2838	1329	2480.74	1515731	1802	728794	48.082	1767	2 (5S)	23	SAMN18452449	JAGLYI000000000
RS_13.bin.21	83.03	1.33	100	0.3022	146	95.812	15124	3969	8828.51	1288962	1323	992339	76.9875	1304		13	SAMN18452450	JAGLYJ000000000
RS_13.bin.22	64.25	0.93	50	0.3226	39	73.934	30471	7442	16031	625210	794	525155	83.9966	765	1, 1 (16S, 23S)	25	SAMN18452451	JAGLYK000000000
RS_13.bin.23	72.35	2.14	0	0.477	776	15.388	3433	1396	2778.23	2155905	2294	1110618	51.5152	2268		15	SAMN18452452	JAGLYL000000000
RS_13.bin.25	69.55	2.18	66.67	0.437	278	8.793	2806	1256	2396.79	666308	921	322525	48.4048	897	1 (16S)	19	SAMN18452453	JAGLYM000000000
RS_13.bin.26	62.79	0.93	100	0.3829	278	11.068	3136	1424	2684.54	746303	978	386631	51.8062	951	1, 1 (16S, 23S)	20	SAMN18452454	JAGLYN000000000
RS_13.bin.28	65.59	17.31	40	0.3508	428	21.037	4245	1824	3560.54	1523911	1703	871730	57.2035	1630	1 (23S)	56	SAMN18452455	JAGLYO000000000
RS_13.bin.30	70.79	0.99	0	0.357	42	86.893	47162	18826	29312.8	1231137	1121	1060254	86.1199	1075	1, 1, 2 (5S, 16S, 23S)	33	SAMN18452456	JAGLYP000000000
RS_13.bin.31	74.47	3.27	50	0.4618	274	10.429	2804	1283	2402.18	658197	935	345638	52.5128	912	1 (5S)	17	SAMN18452457	JAGLYQ000000000
RS_13.bin.32	98.35	0	0	0.6032	345	55.158	14541	4475	9853.39	3399420	2768	2803201	82.4612	2715		34	SAMN18452458	JAGLYR000000000
RS_13.bin.33	91.08	1.1	100	0.322	371	27.857	6700	2652	5176.15	1920352	1937	1398149	72.8069	1901	1, 1 (5S, 23S)	20	SAMN18452459	JAGLYS000000000
RS_13.bin.36	77.91	1.69	50	0.3437	389	35.308	6692	2500	4819.07	1874619	1763	1194749	63.7329	1733		23	SAMN18452460	JAGLYT000000000
RS_13.bin.37	69.93	2.5	20	0.573	527	12.392	3951	1639	3178.7	1675176	1818	898538	53.6384	1805		8	SAMN18452461	JAGLYU000000000
RS_13.bin.38	96.7	2.2	0	0.5209	171	137.491	27091	7054	16330.6	2792527	2408	2349013	84.1178	2365		34	SAMN18452462	JAGLYV000000000
RS_13.bin.4	63.72	0.21	66.67	0.5493	466	15.945	4342	2051	3691.18	1720091	1813	1032489	60.0253	1791		13	SAMN18452463	JAGLYW000000000
RS_13.bin.40	64.4	11.54	57.69	0.4771	593	11.709	2176	1188	1992.42	1181505	1494	448413	37.9527	1487		5	SAMN18452464	JAGLYX000000000
RS_13.bin.41	94.95	3.45	0	0.4526	598	43.724	8198	2437	5634.05	3369163	3361	2457579	72.9433	3303	1, 1 (5S, 23S)	33	SAMN18452465	JAGLYY000000000
RS_13.bin.44	74.01	0	0	0.3389	4	329.936	141740	69946	166746	666983	741	595536	89.288	686	1, 1, 2 (5S, 16S, 23S)	46	SAMN18452466	JAGLYZ000000000
RS_13.bin.48	95.14	1.1	0	0.3938	537	72.263	16101	2628	7249.72	3893101	3882	2963741	76.128	3817	1, 1 (5S, 23S)	41	SAMN18452467	JAGLZA000000000
RS_13.bin.51	66.76	0.2	100	0.3021	672	5.846	2062	1198	1940.97	1304332	1553	471652	36.1604	1529		8	SAMN18452468	JAGLZB000000000
RS_13.bin.52	70.88	1.1	100	0.3963	679	12.897	2698	1253	2389.05	1622164	1723	710443	43.796	1691		19	SAMN18452469	JAGLZC000000000
RS_13.bin.54	63.02	12.02	37.5	0.3286	252	26.552	4283	1477	3202.19	806952	948	438268	54.3115	914		26	SAMN18452470	JAGLZD000000000
RS_13.bin.56	60.93	2.15	0	0.3881	137	19.285	4773	2322	4354.01	596499	737	426322	71.4707	700		32	SAMN18452471	JAGLZE000000000
RS_13.bin.57	60.51	0	0	0.4291	342	7.598	1890	1135	1809.37	618803	795	261840	42.314	778		4	SAMN18452472	JAGLZF000000000
RS_13.bin.58	79.36	1.56	66.67	0.3395	258	54.349	7591	2098	5082.2	1311207	1610	878496	66.999	1572	1, 1 (5S, 16S)	29	SAMN18452473	JAGLZG000000000
RS_13.bin.59	77.51	7.99	7.14	0.4157	312	61.761	4906	1861	3927.21	1225290	1373	740306	60.4188	1345		22	SAMN18452474	JAGLZH000000000
RS_13.bin.6	69.94	3.23	25	0.4206	344	10.36	2891	1420	2563.8	881947	1085	467138	52.9667	1067		8	SAMN18452475	JAGLZI000000000
RS_13.bin.60	86.08	1.94	0	0.4702	238	35.585	6194	2184	4717.63	1122796	1331	758364	67.5425	1295	1, 2 (5S, 16S)	25	SAMN18452476	JAGLZJ000000000
RS_13.bin.61	60.1	17.4	4.55	0.6268	1333	12.674	2582	1676	2554.23	3404783	3552	1356988	39.8553	3518		22	SAMN18452477	JAGLZK000000000
RS_13.bin.62	80.72	2.16	33.33	0.5079	1004	15.662	3658	1431	2918.09	2929758	3230	1538983	52.5294	3194	1, 1 (5S, 23S)	11	SAMN18452478	JAGLZL000000000
RS_13.bin.63	80.09	7.89	55.56	0.4652	429	47.137	9657	3042	7097.15	3044676	2966	2258534	74.1798	2921		24	SAMN18452479	JAGLZM000000000
RS_13.bin.64	64.96	7.01	0	0.3846	678	59.733	3320	1680	3184.9	2159363	2573	1168317	54.1047	2526		40	SAMN18452480	JAGLZN000000000
RS_13.bin.66	70.95	5.61	16.67	0.4368	275	17.997	3652	1508	2967.03	815933	1033	428853	52.5598	1015		15	SAMN18452481	JAGLZO000000000
RS_13.bin.69	62.39	3.25	50	0.5777	1591	9.354	1780	1132	1755.09	2792347	3571	914452	32.7485	3529		18	SAMN18452482	JAGLZP000000000
RS_13.bin.70	76.52	3.26	14.29	0.4643	879	13.226	3132	1346	2618.71	2301844	2622	1173472	50.9796	2583	1, 1 (5S, 23S)	14	SAMN18452483	JAGLZQ000000000
RS_13.bin.71	66.35	9.78	5.56	0.4076	817	14.286	2323	1193	2096.34	1712708	1878	746485	43.5851	1845		6	SAMN18452484	JAGLZR000000000
RS_13.bin.72	82.07	7.71	41.18	0.3802	607	23.01	4171	1659	3392.33	2059146	2329	1221263	59.3092	2294	1 (16S)	15	SAMN18452485	JAGLZS000000000
RS_13.bin.73	64.67	5.64	37.5	0.4618	951	9.699	2435	1204	2135.07	2030453	2396	822673	40.5167	2369		17	SAMN18452486	JAGLZT000000000
RS_13.bin.74	63.92	1.25	0	0.4414	511	7.393	2286	1258	2127.02	1086908	1456	458569	42.1902	1437	1 (5S)	10	SAMN18452487	JAGLZU000000000
RS_14.bin.10	79.15	0.98	0	0.416	206	47.115	11033	3405	7547.67	1554820	1850	1193583	76.7666	1806	1, 1 (5S, 16S)	33	SAMN18452488	JAGLZV000000000
RS_14.bin.11	93.15	3.74	0	0.4258	50	139.695	71235	17999	38320.9	1916045	2049	1581404	82.5348	1985	1, 2, 2 (5S, 16S, 23S)	45	SAMN18452489	JAGLZW000000000
RS_14.bin.12	64.46	4.9	60	0.4899	656	16.119	2818	1310	2417.77	1586054	1976	739133	46.602	1953	1 (5S)	20	SAMN18452490	JAGLZX000000000
RS_14.bin.14	66.46	1.87	100	0.4526	243	15.15	3381	1447	2845.04	691344	908	370500	53.5913	902		3	SAMN18452491	JAGLZY000000000
RS_14.bin.15	84.83	3.33	36.36	0.4868	1185	22.003	3367	1446	2804.27	3323064	3564	1883691	56.6854	3479		28	SAMN18452492	JAGLZZ000000000
RS_14.bin.17	64.74	6.69	25	0.4241	560	19.72	2580	1191	2255.2	1262911	1616	584975	46.3196	1596		7	SAMN18452493	JAGMAA000000000
RS_14.bin.18	69.25	0	0	0.3474	35	70.039	18041	8014	14451.9	505816	585	432848	85.5742	545		36	SAMN18452494	JAGMAB000000000
RS_14.bin.2	75.7	12.77	40	0.2947	644	32.254	4319	2031	3774.9	2431038	2737	1426690	58.6865	2693		30	SAMN18452495	JAGMAC000000000
RS_14.bin.22	73.41	0.86	0	0.3391	71	243.635	99470	4508	12799.5	908766	1038	749232	82.445	979	1, 1, 1 (5S, 16S, 23S)	48	SAMN18452496	JAGMAD000000000
RS_14.bin.23	74.45	3.49	40	0.3899	440	13.744	3182	1508	2727.09	1199921	1424	607422	50.6218	1389		22	SAMN18452497	JAGMAE000000000
RS_14.bin.24	62.85	12.18	7.14	0.5996	1752	12.313	1637	1102	1636.85	2867769	3567	924189	32.2268	3501		23	SAMN18452498	JAGMAF000000000
RS_14.bin.25	75.5	18.99	65.91	0.4261	1582	22.129	1969	1142	1897.25	3001449	3512	1114113	37.1192	3432		37	SAMN18452499	JAGMAG000000000
RS_14.bin.26	63.44	2.42	0	0.3813	1285	9.94	2315	1270	2154.41	2768419	2691	1209422	43.6864	2647	1, 2 (5S, 23S)	25	SAMN18452500	JAGMAH000000000
RS_14.bin.3	90.93	2.67	75	0.5644	228	47.309	13222	4090	9027.46	2058261	2038	1539412	74.7919	1991	1, 1 (5S, 23S)	39	SAMN18452501	JAGMAI000000000
RS_14.bin.5	76.5	1.76	33.33	0.5638	353	15.709	4288	1694	3407.59	1202881	1424	674733	56.0931	1396	1 (5S)	18	SAMN18452502	JAGMAJ000000000
RS_15.bin.1	76.26	1.31	50	0.5038	630	17.347	3618	1584	3009.95	1896267	2121	993267	52.3801	2056	1 (23S)	36	SAMN18452503	JAGMAK000000000
RS_15.bin.10	76.53	1.81	75	0.5469	942	14.259	3089	1388	2604.69	2453615	2560	1149216	46.8377	2527		18	SAMN18452504	JAGMAL000000000
RS_15.bin.12	61.13	1.1	0	0.3636	342	8.381	2799	1762	2704.79	925038	1036	475823	51.4382	1012		13	SAMN18452505	JAGMAM000000000
RS_15.bin.20	82.17	1.25	0	0.4617	136	32.17	10987	3802	7445.72	1012618	1147	802135	79.214	1114		25	SAMN18452506	JAGMAN000000000
RS_15.bin.23	68.62	0	0	0.4415	345	8.944	2804	1729	2730.85	942144	1163	486852	51.6749	1144	2, 1 (16S, 23S)	11	SAMN18452507	JAGMAO000000000
RS_15.bin.24	68.62	0	0	0.426	370	15.117	2342	1245	2160.72	799465	1028	363944	45.5234	1012		8	SAMN18452508	JAGMAP000000000
RS_15.bin.25	66.39	2.75	0	0.3592	1225	33.663	2969	1309	2564.22	3141165	3587	1464720	46.6298	3508		19	SAMN18452509	JAGMAQ000000000
RS_15.bin.27	65.57	10.29	53.33	0.295	1108	9.015	1806	1123	1796.25	1990240	2574	725574	36.4566	2542		13	SAMN18452510	JAGMAR000000000
RS_15.bin.28	63.72	3.63	22.22	0.5772	837	5.735	1616	1105	1617.22	1353613	1938	462972	34.2027	1912		11	SAMN18452511	JAGMAS000000000
RS_15.bin.3	60.33	12.15	20	0.416	515	19.633	2159	1118	1973.97	1016595	1346	447604	44.0297	1329		4	SAMN18452512	JAGMAT000000000
RS_15.bin.30	68.09	5.28	44.44	0.5075	1055	10.466	2409	1278	2195.68	2316446	2584	814059	35.1426	2549		23	SAMN18452513	JAGMAU000000000
RS_15.bin.31	61.6	14.91	8.7	0.6001	1857	7.858	1683	1098	1678.35	3116698	3852	1055540	33.8673	3765	1 (16S)	42	SAMN18452514	JAGMAV000000000
RS_15.bin.32	68.28	1.87	0	0.3522	333	8.3	2935	1380	2504.43	833976	948	389016	46.6459	933		12	SAMN18452515	JAGMAW000000000
RS_15.bin.33	61.53	4.84	40	0.4076	598	10.658	2519	1240	2202.03	1316813	1644	605910	46.0134	1599		26	SAMN18452516	JAGMAX000000000
RS_15.bin.4	64.63	0.93	0	0.4505	294	18.883	3686	1285	2783.97	818486	1075	453387	55.3934	1062		4	SAMN18452517	JAGMAY000000000
RS_15.bin.5	72.84	4.53	0	0.379	451	9.528	3065	1379	2611.71	1177883	1576	646901	54.9207	1548		20	SAMN18452518	JAGMAZ000000000
RS_15.bin.6	61.97	2.2	100	0.4318	600	12.918	3706	1855	3288.66	1973193	1921	1008291	51.0995	1885		18	SAMN18452519	JAGMBA000000000
RS_15.bin.7	92.94	0	0	0.3936	626	25.395	5801	1672	3927	2458303	2332	1629278	66.2765	2288		31	SAMN18452520	JAGMBB000000000
RS_15.bin.8	60.63	13.06	65	0.4765	809	6.766	1786	1116	1724.77	1395338	1765	471000	33.7553	1744		8	SAMN18452521	JAGMBC000000000
RS_16.bin.1	73.85	2.61	0	0.4014	1013	15.241	2834	1325	2475.1	2507279	2689	1276662	50.9182	2632		19	SAMN18452522	JAGMBD000000000
RS_16.bin.10	69.66	3.37	25	0.4035	569	28.288	3325	1773	3062.11	1742340	2020	1034114	59.352	1976	1 (16S)	17	SAMN18452523	JAGMBE000000000
RS_16.bin.11	62.7	1.73	20	0.3577	337	10.145	2927	1361	2506.28	844617	1039	426851	50.5378	1022		9	SAMN18452524	JAGMBF000000000
RS_16.bin.12	67.74	2.2	0	0.4891	444	22.304	4343	1893	3646.32	1618964	1678	938417	57.964	1641	1, 1 (5S, 23S)	22	SAMN18452525	JAGMBG000000000
RS_16.bin.13	81.72	0.99	0	0.4544	176	27.554	9203	3056	6619.02	1164947	1344	834607	71.6433	1298	1, 2 (16S, 23S)	38	SAMN18452526	JAGMBH000000000
RS_16.bin.14	62.25	3.39	100	0.5106	527	13.244	2065	1181	1955.51	1030556	1276	398845	38.7019	1258		9	SAMN18452527	JAGMBI000000000
RS_16.bin.16	89.28	1.21	25	0.3248	450	44.949	8441	2736	6126.14	2756763	2441	1836553	66.6199	2403		26	SAMN18452528	JAGMBJ000000000
RS_16.bin.18	72.45	0	0	0.4531	155	64.378	13125	5195	10400.5	1612081	1453	1167246	72.4062	1432		12	SAMN18452529	JAGMBK000000000
RS_16.bin.19	63.79	1.29	66.67	0.5887	389	8.658	2751	1686	2613.27	1016561	1347	531574	52.2914	1328	1 (5S)	13	SAMN18452530	JAGMBL000000000
RS_16.bin.21	74.34	1.6	50	0.5336	245	17.392	5554	1840	3982.84	975796	1197	645131	66.1133	1156	1 (5S)	36	SAMN18452531	JAGMBM000000000
RS_16.bin.22	78.75	0	0	0.3791	204	56.523	10837	2827	6607.42	1347914	1516	1046332	77.626	1478		24	SAMN18452532	JAGMBN000000000
RS_16.bin.23	96.7	3.36	0	0.6474	186	193.673	70513	13684	25957.5	4828093	3677	4051536	83.9159	3612	1, 1 (5S, 16S)	38	SAMN18452533	JAGMBO000000000
RS_16.bin.24	65.64	0	0	0.6389	942	8.985	2335	1243	2110.81	1988387	2232	693029	34.8538	2206		9	SAMN18452534	JAGMBP000000000
RS_16.bin.25	60.86	2.97	66.67	0.4274	385	22.841	5520	2201	4417.21	1700626	2033	1143758	67.2551	1981	1, 1 (5S, 23S)	34	SAMN18452535	JAGMBQ000000000
RS_16.bin.26	74.31	6.7	22.22	0.54	1325	38.342	2764	1259	2446.5	3241608	3768	1618070	49.9157	3689		30	SAMN18452536	JAGMBR000000000
RS_16.bin.29	67.76	0	0	0.3758	48	58.602	20978	7195	13622.4	653873	710	519507	79.4507	666	1, 1, 2 (5S, 16S, 23S)	36	SAMN18452537	JAGMBS000000000
RS_16.bin.30	64.18	11.39	0	0.4644	334	22.411	4043	1918	3717.72	1241719	1499	770882	62.0818	1478		6	SAMN18452538	JAGMBT000000000
RS_16.bin.32	96.7	1.1	0	0.3724	60	240.115	78070	23510	44836.3	2690179	2467	2298410	85.4371	2398	1, 2, 1 (5S, 16S, 23S)	43	SAMN18452539	JAGMBU000000000
RS_16.bin.33	60.91	13.08	0	0.3119	1033	17.187	2770	1256	2406.64	2486062	3016	1149245	46.2275	2969		29	SAMN18452540	JAGMBV000000000
RS_16.bin.34	90.17	0.81	0	0.4879	230	54.977	17579	6133	12630.1	2904928	2731	2314621	79.6791	2668	1 (16S)	37	SAMN18452541	JAGMBW000000000
RS_16.bin.35	61.7	0.08	33.33	0.4824	751	8.346	2062	1218	1942.3	1458671	1824	582030	39.9014	1801		1	SAMN18452542	JAGMBX000000000
RS_16.bin.36	75.45	0	0	0.3003	103	67.141	17609	5224	11401	1174300	1143	912564	77.7113	1100	1 (16S)	33	SAMN18452543	JAGMBY000000000
RS_16.bin.38	62.04	0.93	0	0.2918	497	18.225	4796	1993	3944.02	1960176	2193	1170374	59.7076	2160		26	SAMN18452544	JAGMBZ000000000
RS_16.bin.39	60.04	6.89	44.44	0.4249	599	45.883	3518	1431	2909.97	1743075	1873	877076	50.3177	1839		16	SAMN18452545	JAGMCA000000000
RS_16.bin.4	68.67	5.14	33.33	0.2926	621	15.676	3559	1459	2903.94	1803349	2099	956740	53.0535	2068	1 (23S)	24	SAMN18452546	JAGMCB000000000
RS_16.bin.40	81.74	1.49	50	0.541	284	28.131	7240	2414	4933.77	1401190	1541	935807	66.7866	1511	1 (5S)	13	SAMN18452547	JAGMCC000000000
RS_16.bin.41	61.49	3.36	60	0.5484	1046	9.841	2055	1161	1924.02	2012527	2193	646707	32.1341	2176		4	SAMN18452548	JAGMCD000000000
RS_16.bin.43	63.25	0.15	0	0.5653	646	9.038	2516	1213	2214	1430246	1717	628702	43.9576	1685	2, 2 (5S, 23S)	19	SAMN18452549	JAGMCE000000000
RS_16.bin.45	93.41	4.72	55.56	0.322	300	99.776	17959	4971	11519.5	3455846	3082	2590356	74.9558	2969	1, 1 (5S, 23S)	43	SAMN18452550	JAGMCF000000000
RS_16.bin.46	65.63	4.15	0	0.6616	1395	10.817	1960	1152	1862.86	2598696	2948	853610	32.8476	2927		5	SAMN18452551	JAGMCG000000000
RS_16.bin.7	88.94	1.32	50	0.5089	104	60.658	21119	5827	12636.4	1314185	1440	1066847	81.1794	1374	1, 2, 2 (5S, 16S, 23S)	50	SAMN18452552	JAGMCH000000000
RS_16.bin.8	82.35	4.4	0	0.3635	57	153.565	62750	19927	35404.6	2018063	1886	1765078	87.464	1838	1, 1 (16S, 23S)	41	SAMN18452553	JAGMCI000000000
RS_17.bin.1	81.54	1.02	66.67	0.5602	277	20.624	7307	3010	5798.77	1606260	1779	1094332	68.1292	1733	1, 1, 2 (5S, 16S, 23S)	33	SAMN18452554	JAGMCJ000000000
RS_17.bin.12	60.38	0.09	0	0.3212	686	8.581	2471	1289	2239.44	1536258	1568	657086	42.7719	1547		11	SAMN18452555	JAGMCK000000000
RS_17.bin.14	91.21	0	0	0.376	153	80.625	33315	9701	19773	3025267	2774	2413002	79.7616	2713		45	SAMN18452556	JAGMCL000000000
RS_17.bin.15	73.08	3.07	0	0.3633	276	16.528	4887	2046	3985.24	1099927	1235	698485	63.5029	1205		19	SAMN18452557	JAGMCM000000000
RS_17.bin.16	65.21	1.1	100	0.3786	256	51.86	11033	2756	6693.39	1713507	1798	1260365	73.5547	1760	2 (16S)	29	SAMN18452558	JAGMCN000000000
RS_17.bin.17	77.58	5.28	16.67	0.3513	597	20.543	4085	1893	3611.62	2156135	2073	1116531	51.7839	2027	1 (5S)	18	SAMN18452559	JAGMCO000000000
RS_17.bin.18	69.59	4.28	20	0.3769	390	10.822	2913	1329	2496.52	973642	1313	527575	54.1857	1284	1 (23S)	20	SAMN18452560	JAGMCP000000000
RS_17.bin.19	63.13	0.93	100	0.5839	891	12.43	2425	1243	2233.33	1989896	2267	812975	40.8552	2241	1 (5S)	16	SAMN18452561	JAGMCQ000000000
RS_17.bin.2	95.79	0.93	0	0.5598	20	168.499	84666	49290	62560.9	1251219	1420	1129775	90.2939	1360	1, 1, 1 (5S, 16S, 23S)	46	SAMN18452562	JAGMCR000000000
RS_17.bin.21	61.24	0.93	0	0.4354	253	21.025	2970	1730	2820.45	713574	932	393064	55.0838	920	1 (23S)	9	SAMN18452563	JAGMCS000000000
RS_17.bin.23	89.95	0	0	0.3854	25	134.548	65290	22293	39506.4	987661	1077	887646	89.8735	1031	1, 2, 2 (5S, 16S, 23S)	38	SAMN18452564	JAGMCT000000000
RS_17.bin.25	64.88	3.72	33.33	0.6137	1192	12.748	2334	1207	2152.57	2565865	3049	1003585	39.1129	2996		24	SAMN18452565	JAGMCU000000000
RS_17.bin.29	62.48	5.08	0	0.3371	473	17.649	2862	1711	2832.43	1339740	1508	721222	53.833	1467		29	SAMN18452566	JAGMCV000000000
RS_17.bin.3	79.91	2.41	0	0.584	431	14.721	3830	1948	3394.77	1463145	1852	864118	59.0589	1818	1 (5S)	21	SAMN18452567	JAGMCW000000000
RS_17.bin.30	74.85	0.93	0	0.4179	322	11.695	2930	1260	2499.91	804972	1022	406343	50.4791	1000	1 (5S)	14	SAMN18452568	JAGMCX000000000
RS_17.bin.31	89.72	1.25	100	0.4542	192	50.865	8200	2551	5387.94	1034484	1244	720905	69.6874	1198	1, 1, 1 (5S, 16S, 23S)	37	SAMN18452569	JAGMCY000000000
RS_17.bin.32	74.94	3.76	50	0.4462	551	15.605	3033	1371	2624.23	1445948	1765	772147	53.4007	1723	1, 1 (5S, 23S)	26	SAMN18452570	JAGMCZ000000000
RS_17.bin.35	85.16	4.44	27.27	0.5944	872	60.16	6723	2518	5264.58	4590714	4051	2943842	64.126	3980	1, 1, 1 (5S, 16S, 23S)	25	SAMN18452571	JAGMDA000000000
RS_17.bin.36	68.92	0.99	0	0.4585	184	23.741	6292	2997	5430.38	999190	1138	717611	71.8193	1118	1 (5S)	5	SAMN18452572	JAGMDB000000000
RS_17.bin.37	71.84	0.86	0	0.3696	11	287.654	120156	39046	67388.3	741271	764	657431	88.6897	713	1, 1, 1 (5S, 16S, 23S)	42	SAMN18452573	JAGMDC000000000
RS_17.bin.38	63.47	1.76	0	0.4198	558	8.966	2160	1168	2018.26	1126188	1283	482812	42.8714	1261		8	SAMN18452574	JAGMDD000000000
RS_17.bin.39	85.07	2	33.33	0.3359	192	34.115	16189	4702	9915.36	1903749	1938	1477620	77.6163	1898		34	SAMN18452575	JAGMDE000000000
RS_17.bin.4	92.79	1.1	0	0.5302	139	83.748	23640	7381	14727.8	2047161	1992	1686930	82.4034	1939	1, 1, 1 (5S, 16S, 23S)	39	SAMN18452576	JAGMDF000000000
RS_17.bin.40	70.51	2.2	33.33	0.3199	482	16.361	4181	1826	3518.38	1695860	1779	955776	56.3594	1728		23	SAMN18452577	JAGMDG000000000
RS_17.bin.41	66.24	2.67	0	0.3698	673	18.257	3171	1727	2955.48	1989040	2274	1110797	55.8459	2230	1, 1 (5S, 23S)	24	SAMN18452578	JAGMDH000000000
RS_17.bin.42	63.68	0.4	50	0.5055	366	9.97	2582	1249	2327.47	851853	1044	415955	48.8294	1032		3	SAMN18452579	JAGMDI000000000
RS_17.bin.43	84.87	3.82	0	0.3778	1201	28.371	3969	1607	3237.18	3887853	3389	2238184	57.5686	3337		27	SAMN18452580	JAGMDJ000000000
RS_17.bin.44	82.73	2.84	33.33	0.6219	668	48.342	8552	3215	6697.72	4474080	3627	3416070	76.3525	3548	1, 1 (16S, 23S)	30	SAMN18452581	JAGMDK000000000
RS_17.bin.45	69.45	2.19	75	0.4464	846	13.844	2429	1266	2200.21	1861375	2092	820654	44.0886	2073		8	SAMN18452582	JAGMDL000000000
RS_17.bin.47	75.08	7	5.88	0.5615	1116	7.379	2095	1159	1947.35	2173240	2594	716621	32.9748	2569		9	SAMN18452583	JAGMDM000000000
RS_17.bin.5	64	0	0	0.5672	516	10.442	2733	1749	2701.15	1393794	1504	639040	45.849	1489		6	SAMN18452584	JAGMDN000000000
RS_17.bin.8	93.04	0	0	0.3612	245	41.503	13272	3765	8210.31	2011527	2041	1556755	77.3917	1986	1, 1 (5S, 16S)	36	SAMN18452585	JAGMDO000000000
RS_18.bin.10	75.46	3.74	0	0.3393	311	33.695	10474	3308	7018.06	2182616	2250	1618565	74.1571	2212		32	SAMN18452586	JAGMDP000000000
RS_18.bin.11	60.77	2.01	40	0.4834	407	12.776	3450	1856	3269.09	1330519	1562	735533	55.2817	1529	2 (5S)	27	SAMN18452587	JAGMDQ000000000
RS_18.bin.13	79.48	3.41	0	0.539	579	54.266	9732	3649	7443.1	4309554	3525	3120291	72.404	3474	1, 1 (5S, 23S)	25	SAMN18452588	JAGMDR000000000
RS_18.bin.14	70.61	0.93	0	0.291	533	15.13	4496	1973	3808.28	2029813	2234	1194471	58.8464	2201		24	SAMN18452589	JAGMDS000000000
RS_18.bin.18	72.46	4.84	12.5	0.3628	1036	18.93	2932	1305	2519.79	2610506	2924	1212313	46.4398	2854	1, 1 (5S, 23S)	19	SAMN18452590	JAGMDT000000000
RS_18.bin.22	62.5	7.95	6.67	0.6428	1558	9.849	1868	1103	1789.78	2788474	3277	850679	30.507	3242		12	SAMN18452591	JAGMDU000000000
RS_18.bin.23	63.72	2.24	37.5	0.3264	903	8.172	2138	1190	1986.18	1793520	1810	703479	39.2234	1779	1 (5S)	17	SAMN18452592	JAGMDV000000000
RS_18.bin.25	92.68	0	0	0.3658	225	46.959	8691	2387	5475.33	1231950	1423	985009	79.9553	1380	1, 1 (5S, 23S)	32	SAMN18452593	JAGMDW000000000
RS_18.bin.27	62.71	1.14	0	0.6494	506	18.131	4812	2085	4038.98	2043723	1905	1188892	58.1729	1876		19	SAMN18452594	JAGMDX000000000
RS_18.bin.29	62.95	8.33	18.18	0.3099	1106	21.129	2600	1214	2312.59	2557730	3040	1174462	45.9181	3013		13	SAMN18452595	JAGMDY000000000
RS_18.bin.3	71.68	0	0	0.5404	417	16.181	4193	1740	3435.98	1432802	1644	835148	58.2877	1626		13	SAMN18452596	JAGMDZ000000000
RS_18.bin.31	84.64	0	0	0.3277	49	64.437	34194	9875	19370.8	949167	945	846482	89.1816	905		36	SAMN18452597	JAGMEA000000000
RS_18.bin.33	81.6	2.38	66.67	0.5462	773	14.108	3413	1502	2881.51	2227407	2266	1134993	50.9558	2243		17	SAMN18452598	JAGMEB000000000
RS_18.bin.35	63.54	0	0	0.5532	248	10.204	3140	1824	2957.87	733551	907	404766	55.179	900		3	SAMN18452599	JAGMEC000000000
RS_18.bin.36	79.69	3.65	85.71	0.434	691	14.63	3243	1389	2721.09	1880275	2204	936033	49.7817	2153	1 (5S)	34	SAMN18452600	JAGMED000000000
RS_18.bin.38	72.83	0.9	0	0.4721	601	12.244	2357	1253	2169.13	1303645	1687	573330	43.979	1663		9	SAMN18452601	JAGMEE000000000
RS_18.bin.4	69.46	1.89	25	0.468	278	10.726	3063	1384	2730.17	758987	949	430949	56.7795	929		17	SAMN18452602	JAGMEF000000000
RS_18.bin.40	60.83	3.79	11.11	0.5224	701	6.641	1998	1165	1902.21	1333451	1570	371009	27.8232	1548		16	SAMN18452603	JAGMEG000000000
RS_18.bin.41	68.49	7.44	14.29	0.6141	1183	12.766	2221	1169	2047.41	2422085	2729	916619	37.8442	2692	1 (23S)	20	SAMN18452604	JAGMEH000000000
RS_18.bin.43	61.39	0.9	0	0.4068	736	7.102	1866	1137	1777.53	1308262	1453	473985	36.2301	1431		10	SAMN18452605	JAGMEI000000000
RS_18.bin.5	71.44	2.8	20	0.3385	818	16.064	2839	1383	2518.38	2060038	2458	961899	46.6933	2423		28	SAMN18452606	JAGMEJ000000000
RS_18.bin.6	63.67	4.77	11.76	0.3764	398	9.502	2577	1265	2309.94	919355	1263	454588	49.4464	1233	1, 1 (16S, 23S)	22	SAMN18452607	JAGMEK000000000
RS_18.bin.8	90.23	4.5	40	0.3718	490	34.146	8746	2864	6260.33	3067562	3065	2218536	72.3225	3018	1, 1 (5S, 23S)	30	SAMN18452608	JAGMEL000000000
RS_19.bin.12	78.13	0.1	0	0.375	926	12.957	2375	1221	2174.85	2013912	2114	783625	38.9106	2084		21	SAMN18452609	JAGMEM000000000
RS_19.bin.14	73.07	0	0	0.5417	154	35.572	11918	3833	8120.35	1250534	1366	954091	76.2947	1333	1, 1 (5S, 23S)	21	SAMN18452610	JAGMEN000000000
RS_19.bin.18	82.24	0	0	0.3816	121	29.955	6947	2419	5125.51	620187	782	428056	69.0205	744		32	SAMN18452611	JAGMEO000000000
RS_19.bin.2	74.58	0.15	0	0.5089	470	21.623	2648	1252	2376	1116718	1338	563681	50.4766	1297	1 (23S)	30	SAMN18452612	JAGMEP000000000
RS_19.bin.22	81.51	2.52	25	0.4077	545	16.934	2881	1351	2523.77	1375456	1695	713662	51.8855	1661	1, 1 (5S, 23S)	22	SAMN18452613	JAGMEQ000000000
RS_19.bin.23	66.39	0	0	0.422	393	15.61	4102	1832	3458.53	1359201	1657	853058	62.7617	1616	1 (23S)	25	SAMN18452614	JAGMER000000000
RS_19.bin.29	61.21	1.72	0	0.3312	378	82.261	25858	5814	13650.5	5159877	4209	3989077	77.3095	4145		5	SAMN18452615	JAGMES000000000
RS_19.bin.3	62.8	1.94	50	0.443	228	12.454	3434	1903	3206.79	731148	889	412962	56.4813	879		7	SAMN18452616	JAGMET000000000
RS_19.bin.30	62.14	1.4	50	0.2922	1016	10.876	2256	1192	2070.93	2104066	2537	845653	40.1914	2504		22	SAMN18452617	JAGMEU000000000
RS_19.bin.31	70.39	1.69	0	0.3433	592	42.846	3143	1700	2979.19	1763678	1971	990347	56.1524	1937		18	SAMN18452618	JAGMEV000000000
RS_19.bin.32	68.95	0.4	0	0.52	827	7.148	2380	1288	2153.12	1780631	2035	668955	37.5684	2008		14	SAMN18452619	JAGMEW000000000
RS_19.bin.36	64.21	3.08	0	0.5559	542	13.541	2388	1210	2166.64	1174318	1443	494853	42.1396	1432		4	SAMN18452620	JAGMEX000000000
RS_19.bin.37	64.21	2.96	50	0.5318	603	11.537	2170	1215	2041.2	1230845	1502	502483	40.8242	1478	1 (5S)	9	SAMN18452621	JAGMEY000000000
RS_19.bin.7	86.45	2.26	33.33	0.3683	668	26.811	5610	2090	4307.18	2877198	2728	1804772	62.7267	2685	1, 1, 1 (5S, 16S, 23S)	30	SAMN18452622	JAGMEZ000000000
RS_19.bin.8	65.52	3.3	0	0.4449	236	34.491	12667	4500	8827.31	2083246	1750	1549676	74.3876	1729		12	SAMN18452623	JAGMFA000000000
RS_19.bin.9	81.15	0	0	0.3951	383	22.839	4683	1976	3925.73	1503554	1585	997033	66.3118	1546		30	SAMN18452624	JAGMFB000000000
