# Supplementary material for: Metagenome sequencing and 768 microbial genomes from cold seep in South China Sea
Source: Sci Data. 2022 Aug 6;9:480. doi: 10.1038/s41597-022-01586-x (PMC9357000; doi:10.1038/s41597-022-01586-x)
Supplement: Supplementary file 2 — Supplementary Table 2 [file 41597_2022_1586_MOESM2_ESM.xlsx]

## Sheet: Supplementary Table 2
Supplementary Table 2 Taxonomic classification of the 768 MAGs
Genome bins	Domain	Phylum	Class	Order	Family	Genus	Species
RS_1.bin.1	Bacteria	Bacteroidota	Bacteroidia	Bacteroidales	Prolixibacteraceae	Draconibacterium	NA
RS_1.bin.11	Bacteria	Latescibacterota	Latescibacteria_A	4484-107	4484-107	4484-107	NA
RS_1.bin.12	Bacteria	Proteobacteria	Gammaproteobacteria	Beggiatoales	Beggiatoaceae	Thiomargarita	NA
RS_1.bin.13	Bacteria	Proteobacteria	Gammaproteobacteria	Burkholderiales	Nitrosomonadaceae	GCA-2721545	GCA-2721545 sp003230615
RS_1.bin.14	Bacteria	Proteobacteria	Gammaproteobacteria	Thiohalomonadales_A	UBA6429	NA	NA
RS_1.bin.15	Bacteria	Proteobacteria	Gammaproteobacteria	Thiohalomonadales_A	SZUA-152	NA	NA
RS_1.bin.2	Archaea	Aenigmarchaeota	EX4484-52	EX4484-52	B79-G9	B79-G9	NA
RS_1.bin.20	Bacteria	Proteobacteria	Gammaproteobacteria	Beggiatoales	Beggiatoaceae	Thiomargarita	NA
RS_1.bin.22	Bacteria	DesulfobacterotaD	UBA1144	UBA2774	UBA2774	CR02bin9	NA
RS_1.bin.23	Bacteria	Proteobacteria	Alphaproteobacteria	Rhizobiales	Hyphomicrobiaceae	NA	NA
RS_1.bin.24	Bacteria	Aureabacteria	SURF-26	NA	NA	NA	NA
RS_1.bin.25	Bacteria	Desulfobacterota	Desulfobacteria	Desulfobacterales	Desulfobacteraceae	Desulfobacula	NA
RS_1.bin.26	Bacteria	Verrucomicrobiota	Kiritimatiellae	Kiritimatiellales	Pontiellaceae	Pontiella	NA
RS_1.bin.27	Bacteria	Myxococcota	XYA12-FULL-58-9	XYA12-FULL-58-9	XYA12-FULL-58-9	NA	NA
RS_1.bin.29	Bacteria	Bacteroidota	Bacteroidia	Bacteroidales	GCA-2748055	GCA-2748055	NA
RS_1.bin.30	Bacteria	Bacteroidota	Bacteroidia	Flavobacteriales	Flavobacteriaceae	QNYL01	NA
RS_1.bin.33	Bacteria	Muirbacteria	NA	NA	NA	NA	NA
RS_1.bin.34	Bacteria	Proteobacteria	Gammaproteobacteria	UBA4486	UBA4486	SMWN01	NA
RS_1.bin.35	Bacteria	Spirochaetota	Spirochaetia	Spirochaetales	B11-G9	NA	NA
RS_1.bin.37	Bacteria	Bacteroidota	Bacteroidia	Cytophagales	Cyclobacteriaceae	NA	NA
RS_1.bin.38	Archaea	Bathyarchaeota	TCS64	TCS64	TCS64	RBG-16-57-9	NA
RS_1.bin.39	Bacteria	CG2-30-70-394	CG2-30-70-394	NA	NA	NA	NA
RS_1.bin.4	Bacteria	Desulfobacterota	Syntrophobacteria	BM002	BM002	BM002	NA
RS_1.bin.5	Bacteria	Proteobacteria	Gammaproteobacteria	Thiohalomonadales_A	SZUA-152	NA	NA
RS_1.bin.6	Bacteria	Proteobacteria	Gammaproteobacteria	Beggiatoales	Beggiatoaceae	NA	NA
RS_1.bin.7	Bacteria	Bacteroidota	Bacteroidia	Flavobacteriales	Flavobacteriaceae	QNYL01	NA
RS_1.bin.9	Bacteria	Proteobacteria	Alphaproteobacteria	Micavibrionales	UBA2020	PALSA-926	NA
RS_10.bin.1	Archaea	Bathyarchaeota	B26-1	B26-1	SOJC01	SOJC01	NA
RS_10.bin.13	Bacteria	Dependentiae	Babeliae	Babeliales	Vermiphilaceae	NA	NA
RS_10.bin.15	Bacteria	Chloroflexota	Dehalococcoidia	SZUA-161	E44-bin15	E29-bin15	NA
RS_10.bin.18	Bacteria	Aureabacteria	UBA6266	UBA6266	UBA6266	NA	NA
RS_10.bin.19	Archaea	Euryarchaeota	Methanomicrobia	Methanosarcinales	NA	NA	NA
RS_10.bin.2	Bacteria	Proteobacteria	Gammaproteobacteria	Thiohalomonadales	Thiohalomonadaceae	NA	NA
RS_10.bin.20	Archaea	Bathyarchaeota	B26-1	B26-1	UBA233	NA	NA
RS_10.bin.22	Archaea	Euryarchaeota	Thermoplasmata	Thermoplasmatales	DHVEG-1	SG8-52-3	NA
RS_10.bin.26	Bacteria	Chloroflexota	Anaerolineae	Anaerolineales	E44-bin32	NA	NA
RS_10.bin.27	Archaea	Nanoarchaeota	B72-G16	B72-G16	B72-G16	NA	NA
RS_10.bin.28	Bacteria	Gemmatimonadota	Gemmatimonadetes	SG8-23	UBA6960	NA	NA
RS_10.bin.29	Archaea	Bathyarchaeota	40CM-2-53-6	40CM-2-53-6	RBG-13-38-9	RBG-13-38-9	NA
RS_10.bin.31	Bacteria	Chloroflexota	Anaerolineae	Anaerolineales	E44-bin32	E44-bin32	NA
RS_10.bin.32	Archaea	Bathyarchaeota	RBG-16-48-13	RBG-16-48-13	NA	NA	NA
RS_10.bin.33	Archaea	Pacearchaeota	GW2011-AR1	GW2011-AR1	GW2011-AR1	NA	NA
RS_10.bin.39	Bacteria	UBP15	NA	NA	NA	NA	NA
RS_10.bin.41	Bacteria	NPL-UPA2	NPL-UPA2	NA	NA	NA	NA
RS_10.bin.43	Archaea	Aenigmarchaeota	EX4484-52	NA	NA	NA	NA
RS_10.bin.46	Bacteria	Patescibacteria	Paceibacteria	UBA9983	GCA-2747955	GCA-2747955	NA
RS_10.bin.47	Bacteria	Proteobacteria	Alphaproteobacteria	UBA8366	NA	NA	NA
RS_10.bin.49	Bacteria	Krumholzibacteriota	Krumholzibacteria	NA	NA	NA	NA
RS_10.bin.50	Bacteria	Chloroflexota	Dehalococcoidia	GIF9	AB-539-J10	CG2-30-46-19	NA
RS_10.bin.51	Archaea	Bathyarchaeota	B26-1	B26-1	BA1	SOJZ01	NA
RS_10.bin.52	Bacteria	Eisenbacteria	NA	NA	NA	NA	NA
RS_10.bin.59	Archaea	Asgardarchaeota	Lokiarchaeia	NA	NA	NA	NA
RS_10.bin.60	Bacteria	Chloroflexota	Dehalococcoidia	Dehalococcoidales	ARS1013	NA	NA
RS_10.bin.61	Bacteria	Bipolaricaulota	Bipolaricaulia	UBA7950	UBA9294	SPBW01	NA
RS_10.bin.63	Bacteria	Planctomycetota	MHYJ01	NA	NA	NA	NA
RS_10.bin.64	Bacteria	Actinobacteriota	UBA1414	UBA1414	UBA1414	NA	NA
RS_10.bin.65	Bacteria	Patescibacteria	Paceibacteria	UBA9983	UBA1539	NA	NA
RS_10.bin.67	Bacteria	Proteobacteria	Alphaproteobacteria	Sphingomonadales	SMXR01	NA	NA
RS_10.bin.69	Bacteria	Spirochaetota	B62-G9	B62-G9	B62-G9	NA	NA
RS_10.bin.7	Bacteria	Omnitrophota	Koll11	UBA10015	Kpj58rc	NA	NA
RS_10.bin.71	Bacteria	Bacteroidota	UBA10030	UBA10030	NA	NA	NA
RS_10.bin.72	Bacteria	Elusimicrobiota	Elusimicrobia	Elusimicrobiales	NA	NA	NA
RS_10.bin.73	Archaea	Bathyarchaeota	B26-1	B26-1	BA1	B1-G15	NA
RS_10.bin.74	Bacteria	Hydrogenedentota	NA	NA	NA	NA	NA
RS_10.bin.75	Archaea	Pacearchaeota	GW2011-AR1	GW2011-AR1	GW2011-AR1	NA	NA
RS_10.bin.76	Bacteria	Proteobacteria	Alphaproteobacteria	Micavibrionales	UBA2020	PALSA-926	NA
RS_10.bin.77	Bacteria	Proteobacteria	Alphaproteobacteria	Rhizobiales	Hyphomicrobiaceae	NA	NA
RS_10.bin.78	Bacteria	Desulfobacterota	BSN033	BSN033	NA	NA	NA
RS_10.bin.8	Bacteria	Proteobacteria	Alphaproteobacteria	Rhodospirillales	Magnetovibrionaceae	NA	NA
RS_10.bin.80	Archaea	Euryarchaeota	Thermoplasmata	EX4484-6	NA	NA	NA
RS_10.bin.81	Archaea	Euryarchaeota	Thermoplasmata	NA	NA	NA	NA
RS_10.bin.9	Bacteria	Planctomycetota	Phycisphaerae	Sedimentisphaerales	Anaerohalophaeraceae	NA	NA
RS_2.bin.10	Bacteria	Proteobacteria	Gammaproteobacteria	Beggiatoales	Beggiatoaceae	Thiomargarita	NA
RS_2.bin.12	Bacteria	Latescibacterota	Latescibacteria_A	4484-107	4484-107	4484-107	NA
RS_2.bin.14	Bacteria	Desulfobacterota	Desulfobacteria	Desulfobacterales	Desulfobacteraceae	NA	NA
RS_2.bin.15	Bacteria	Desulfobacterota	NA	NA	NA	NA	NA
RS_2.bin.16	Bacteria	UBA6262	NA	NA	NA	NA	NA
RS_2.bin.17	Bacteria	Desulfobacterota	Desulfobulbia	Desulfobulbales	NA	NA	NA
RS_2.bin.19	Bacteria	Desulfobacterota	Desulfobulbia	Desulfobulbales	Desulfocapsaceae	UBA2775	NA
RS_2.bin.2	Bacteria	Proteobacteria	Alphaproteobacteria	Micavibrionales	UBA2020	PALSA-926	NA
RS_2.bin.22	Bacteria	Marinisomatota	AB16	AB16	NA	NA	NA
RS_2.bin.23	Bacteria	Proteobacteria	Gammaproteobacteria	Pseudomonadales	Pseudomonadaceae	Pseudomonas_D	Pseudomonas_D aestusnigri
RS_2.bin.24	Bacteria	Desulfobacterota	Desulfobacteria	Desulfobacterales	ETH-SRB1	B13-G4	NA
RS_2.bin.27	Bacteria	Bacteroidota	Bacteroidia	Bacteroidales	NBLH01	NA	NA
RS_2.bin.29	Bacteria	Patescibacteria	Paceibacteria_A	NA	NA	NA	NA
RS_2.bin.3	Bacteria	Verrucomicrobiota	Kiritimatiellae	UBA8416	PXDI01	NA	NA
RS_2.bin.30	Bacteria	Patescibacteria	Gracilibacteria	UBA4473	NA	NA	NA
RS_2.bin.31	Bacteria	Gemmatimonadota	Gemmatimonadetes	NA	NA	NA	NA
RS_2.bin.32	Bacteria	Desulfobacterota	BSN033	UBA8473	NA	NA	NA
RS_2.bin.35	Bacteria	Proteobacteria	Gammaproteobacteria	UBA4486	UBA4486	SMWN01	NA
RS_2.bin.36	Bacteria	Omnitrophota	Koll11	4484-171	4484-171	NA	NA
RS_2.bin.37	Bacteria	Proteobacteria	Alphaproteobacteria	Rhodobacterales	Rhodobacteraceae	Epibacterium	Epibacterium mobile
RS_2.bin.38	Bacteria	Bacteroidota	Ignavibacteria	Ignavibacteriales	Melioribacteraceae	SZUA-22	NA
RS_2.bin.5	Bacteria	Patescibacteria	Paceibacteria_A	NA	NA	NA	NA
RS_2.bin.6	Bacteria	Patescibacteria	GCA-002792135	NA	NA	NA	NA
RS_2.bin.9	Bacteria	Patescibacteria	ABY1	BM507	UBA12075	UBA12075	NA
RS_3.bin.1	Archaea	Aenigmarchaeota	EX4484-52	EX4484-52	B79-G9	NA	NA
RS_3.bin.10	Bacteria	Planctomycetota	Phycisphaerae	Sedimentisphaerales	Anaerohalophaeraceae	B140-G9	NA
RS_3.bin.12	Archaea	Euryarchaeota	Thermoplasmata	Thermoplasmatales	DHVEG-1	NA	NA
RS_3.bin.14	Archaea	Pacearchaeota	ARS1160	ARS1160	ARS1160	J156	NA
RS_3.bin.16	Bacteria	Calditrichota	Calditrichia	RBG-13-44-9	RBG-13-44-9	NA	NA
RS_3.bin.17	Bacteria	Omnitrophota	Koll11	UBA1560	SKK-01	NA	NA
RS_3.bin.19	Bacteria	Nitrospirota	Thermodesulfovibrionia	UBA6902	UBA6902	NA	NA
RS_3.bin.2	Archaea	Aenigmarchaeota	EX4484-52	EX4484-52	EX4484-52	EX4484-52	NA
RS_3.bin.21	Bacteria	Nitrospirota	Thermodesulfovibrionia	UBA6902	BMS3Bbin08	NA	NA
RS_3.bin.25	Bacteria	Proteobacteria	Gammaproteobacteria	Thiohalobacterales	UBA9214	UBA9214	NA
RS_3.bin.26	Bacteria	Desulfobacterota	Desulfobacteria	Desulfobacterales	SG8-13	NA	NA
RS_3.bin.27	Bacteria	Proteobacteria	Gammaproteobacteria	Methylococcales	Methylomonadaceae	QPIN01	NA
RS_3.bin.28	Bacteria	Gemmatimonadota	Gemmatimonadetes	NA	NA	NA	NA
RS_3.bin.3	Archaea	Aenigmarchaeota	EX4484-52	EX4484-52	NA	NA	NA
RS_3.bin.30	Bacteria	Patescibacteria	ABY1	BM507	NA	NA	NA
RS_3.bin.32	Bacteria	Patescibacteria	Gracilibacteria	NA	NA	NA	NA
RS_3.bin.34	Bacteria	Patescibacteria	Paceibacteria_A	NA	NA	NA	NA
RS_3.bin.35	Archaea	Bathyarchaeota	RBG-16-48-13	RBG-16-48-13	NA	NA	NA
RS_3.bin.36	Bacteria	Desulfobacterota	Desulfobulbia	Desulfobulbales	Desulfurivibrionaceae	NA	NA
RS_3.bin.37	Bacteria	Proteobacteria	Alphaproteobacteria	Rhodospirillales	Magnetovibrionaceae	NA	NA
RS_3.bin.38	Bacteria	Proteobacteria	Alphaproteobacteria	Rhizobiales	Hyphomicrobiaceae	NA	NA
RS_3.bin.4	Bacteria	Gemmatimonadota	Gemmatimonadetes	NA	NA	NA	NA
RS_3.bin.40	Bacteria	Proteobacteria	Gammaproteobacteria	UBA4486	UBA4486	SMWN01	NA
RS_3.bin.41	Bacteria	Bacteroidota	Bacteroidia	Cytophagales	Cyclobacteriaceae	NA	NA
RS_3.bin.43	Bacteria	Bacteroidota	Bacteroidia	Bacteroidales	SM23-62	SM23-62	NA
RS_3.bin.44	Bacteria	Desulfobacterota	BSN033	UBA8473	NA	NA	NA
RS_3.bin.46	Bacteria	Chloroflexota	Dehalococcoidia	Dehalococcoidales	UBA5760	NA	NA
RS_3.bin.48	Bacteria	Krumholzibacteriota	Krumholzibacteria	NA	NA	NA	NA
RS_3.bin.49	Bacteria	Chloroflexota	Anaerolineae	Anaerolineales	UBA4823	NA	NA
RS_3.bin.5	Archaea	Euryarchaeota	Thermoplasmata	EX4484-6	NA	NA	NA
RS_3.bin.50	Bacteria	Proteobacteria	Gammaproteobacteria	Burkholderiales	Nitrosomonadaceae	GCA-2721545	GCA-2721545 sp003230615
RS_3.bin.51	Archaea	Asgardarchaeota	Heimdallarchaeia	UBA460	UBA460	NA	NA
RS_3.bin.7	Bacteria	Gemmatimonadota	Gemmatimonadetes	NA	NA	NA	NA
RS_3.bin.8	Bacteria	Patescibacteria	ABY1	BM507	UBA12075	BM705	NA
RS_4.bin.1	Bacteria	Proteobacteria	Alphaproteobacteria	Sphingomonadales	Emcibacteraceae	Emcibacter_A	NA
RS_4.bin.10	Bacteria	Nitrospirota	Thermodesulfovibrionia	UBA6902	BMS3Bbin08	NA	NA
RS_4.bin.11	Bacteria	Desulfobacterota	Desulfobacteria	Desulfobacterales	SG8-13	NA	NA
RS_4.bin.13	Bacteria	Gemmatimonadota	Gemmatimonadetes	NA	NA	NA	NA
RS_4.bin.15	Bacteria	Omnitrophota	Koll11	4484-171	4484-171	NA	NA
RS_4.bin.16	Bacteria	UBP15	NA	NA	NA	NA	NA
RS_4.bin.17	Bacteria	Desulfobacterota	Desulfobulbia	Desulfobulbales	Desulfurivibrionaceae	NA	NA
RS_4.bin.18	Bacteria	Proteobacteria	Gammaproteobacteria	SZUA-229	SZUA-229	NA	NA
RS_4.bin.2	Archaea	Euryarchaeota	Thermoplasmata	SG8-5	SG8-5	NA	NA
RS_4.bin.24	Bacteria	Bacteroidota	Bacteroidia	Flavobacteriales	Flavobacteriaceae	Maribacter_A	NA
RS_4.bin.25	Bacteria	Bacteroidota	Bacteroidia	Flavobacteriales	Flavobacteriaceae	PRS1	NA
RS_4.bin.26	Bacteria	DesulfobacterotaD	UBA1144	UBA2774	UBA2774	CR02bin9	NA
RS_4.bin.27	Bacteria	Firmicutes	Bacilli	Izemoplasmatales	Izemoplasmataceae	Izemoplasma_A	NA
RS_4.bin.3	Archaea	Aenigmarchaeota	EX4484-52	EX4484-52	NA	NA	NA
RS_4.bin.32	Bacteria	Proteobacteria	Alphaproteobacteria	Micavibrionales	Micavibrionaceae	UBA1672	NA
RS_4.bin.33	Bacteria	Proteobacteria	Gammaproteobacteria	Thiohalobacterales	UBA9214	UBA9214	NA
RS_4.bin.35	Archaea	Asgardarchaeota	Thorarchaeia	Thorarchaeales	Thorarchaeaceae	MP8T-1	NA
RS_4.bin.36	Bacteria	Proteobacteria	Gammaproteobacteria	Thiohalomonadales_A	UBA6429	NA	NA
RS_4.bin.37	Bacteria	Latescibacterota	Latescibacteria_A	4484-107	4484-107	4484-107	NA
RS_4.bin.38	Bacteria	Acidobacteriota	Thermoanaerobaculia	Thermoanaerobaculales	FEB-10	FEB-10	NA
RS_4.bin.4	Bacteria	Acidobacteriota	Thermoanaerobaculia	Thermoanaerobaculales	FEB-10	NA	NA
RS_4.bin.40	Bacteria	Proteobacteria	Alphaproteobacteria	Micavibrionales	Micavibrionaceae	UBA1672	NA
RS_4.bin.41	Bacteria	BMS3Abin14	BMS3Abin14	BMS3Abin14	NA	NA	NA
RS_4.bin.44	Bacteria	Desulfobacterota	Desulfobacteria	Desulfobacterales	Desulfobacteraceae	Desulfobacula	NA
RS_4.bin.45	Archaea	Aenigmarchaeota	EX4484-52	EX4484-52	B79-G9	NA	NA
RS_4.bin.46	Bacteria	Proteobacteria	Gammaproteobacteria	HK1	HK1	NA	NA
RS_4.bin.47	Bacteria	Proteobacteria	Gammaproteobacteria	UBA10353	BMS3Bbin11	BMS3Bbin11	NA
RS_4.bin.48	Bacteria	Proteobacteria	Gammaproteobacteria	Methylococcales	Methylomonadaceae	Methyloprofundus	NA
RS_4.bin.49	Bacteria	Elusimicrobiota	Elusimicrobia	Elusimicrobiales	UBA9959	NA	NA
RS_4.bin.5	Bacteria	Patescibacteria	GCA-002792135	NA	NA	NA	NA
RS_4.bin.50	Bacteria	Proteobacteria	Gammaproteobacteria	SZUA-229	NA	NA	NA
RS_4.bin.51	Bacteria	Bacteroidota	Bacteroidia	Cytophagales	Cyclobacteriaceae	NA	NA
RS_4.bin.8	Bacteria	Desulfobacterota	Desulfobulbia	Desulfobulbales	Desulfurivibrionaceae	NA	NA
RS_4.bin.9	Archaea	Aenigmarchaeota	EX4484-52	EX4484-52	NA	NA	NA
RS_5.bin.1	Archaea	Asgardarchaeota	Heimdallarchaeia	LC-3	B3-JM-08	NA	NA
RS_5.bin.10	Archaea	Pacearchaeota	ARS1160	ARS1160	ARS1160	ARS1160	NA
RS_5.bin.11	Bacteria	Desulfobacterota	Desulfobulbia	Desulfobulbales	Desulfurivibrionaceae	NA	NA
RS_5.bin.13	Bacteria	Patescibacteria	ABY1	BM507	UBA12075	UBA12075	NA
RS_5.bin.14	Bacteria	Proteobacteria	Gammaproteobacteria	Woeseiales	Woeseiaceae	UBA1844	NA
RS_5.bin.16	Bacteria	Latescibacterota	Latescibacteria_A	4484-107	4484-107	4484-107	NA
RS_5.bin.17	Bacteria	Marinisomatota	Marinisomatia	Marinisomatales	TCS56	NA	NA
RS_5.bin.2	Bacteria	Bacteroidota	Bacteroidia	Bacteroidales	4484-276	B18-G4	NA
RS_5.bin.20	Archaea	Euryarchaeota	Thermoplasmata	SG8-5	SG8-5	NA	NA
RS_5.bin.21	Bacteria	Chloroflexota	Anaerolineae	Anaerolineales	E44-bin32	E44-bin32	NA
RS_5.bin.22	Bacteria	Chloroflexota	Anaerolineae	Anaerolineales	UBA4823_A	NA	NA
RS_5.bin.23	Bacteria	Desulfobacterota	Desulfobacteria	Desulfobacterales	Desulfobacteraceae	NA	NA
RS_5.bin.24	Archaea	Euryarchaeota	Thermoplasmata	Thermoplasmatales	DHVEG-1	NA	NA
RS_5.bin.27	Bacteria	Proteobacteria	Zetaproteobacteria	NA	NA	NA	NA
RS_5.bin.28	Bacteria	Omnitrophota	Koll11	NA	NA	NA	NA
RS_5.bin.30	Archaea	Aenigmarchaeota	EX4484-52	EX4484-52	NA	NA	NA
RS_5.bin.31	Archaea	Asgardarchaeota	Thorarchaeia	Thorarchaeales	Thorarchaeaceae	NA	NA
RS_5.bin.32	Archaea	Asgardarchaeota	Heimdallarchaeia	UBA460	UBA460	NA	NA
RS_5.bin.36	Bacteria	Patescibacteria	Paceibacteria	UBA9983	UBA12079	NA	NA
RS_5.bin.37	Bacteria	Proteobacteria	Alphaproteobacteria	NA	NA	NA	NA
RS_5.bin.38	Archaea	Asgardarchaeota	Heimdallarchaeia	NA	NA	NA	NA
RS_5.bin.4	Archaea	Aenigmarchaeota	EX4484-52	EX4484-52	NA	NA	NA
RS_5.bin.40	Bacteria	Nitrospirota	Thermodesulfovibrionia	UBA6902	BMS3Bbin08	NA	NA
RS_5.bin.43	Bacteria	Proteobacteria	Alphaproteobacteria	Micavibrionales	Micavibrionaceae	UBA2638	NA
RS_5.bin.44	Archaea	Nanoarchaeota	UBA11714	UBA11715	UBA11716	NA	NA
RS_5.bin.45	Archaea	Euryarchaeota	Thermoplasmata	RBG-16-68-12	SOIM01	SOIM01	NA
RS_5.bin.46	Bacteria	Omnitrophota	Koll11	4484-171	4484-171	NA	NA
RS_5.bin.48	Bacteria	Campylobacterota	Campylobacteria	Campylobacterales	Arcobacteraceae	NA	NA
RS_5.bin.50	Bacteria	Planctomycetota	Phycisphaerae	Sedimentisphaerales	SM23-30	NA	NA
RS_5.bin.52	Bacteria	Planctomycetota	Phycisphaerae	Sedimentisphaerales	SM23-30	NA	NA
RS_5.bin.53	Bacteria	Omnitrophota	Koll11	UBA10015	Kpj58rc	2-02-FULL-52-10	NA
RS_5.bin.55	Bacteria	Proteobacteria	Gammaproteobacteria	SZUA-229	SZUA-229	SZUA-116	NA
RS_5.bin.57	Archaea	Euryarchaeota	Thermoplasmata	Thermoplasmatales	DHVEG-1	NA	NA
RS_5.bin.58	Bacteria	Proteobacteria	Alphaproteobacteria	UBA8366	GCA-2717185	NA	NA
RS_5.bin.6	Bacteria	Spirochaetota	NA	NA	NA	NA	NA
RS_5.bin.61	Archaea	Asgardarchaeota	Thorarchaeia	Thorarchaeales	Thorarchaeaceae	MP8T-1	NA
RS_5.bin.64	Bacteria	Bacteroidota	Bacteroidia	Cytophagales	Cyclobacteriaceae	NA	NA
RS_5.bin.65	Archaea	Euryarchaeota	Thermoplasmata	Thermoplasmatales	DHVEG-1	NA	NA
RS_5.bin.67	Bacteria	Desulfobacterota	BSN033	UBA8473	NA	NA	NA
RS_5.bin.68	Bacteria	Desulfobacterota	GWC2-55-46	GWC2-55-46	NA	NA	NA
RS_5.bin.69	Bacteria	Bipolaricaulota	Bipolaricaulia	UBA7950	UBA9294	SPBW01	NA
RS_5.bin.70	Bacteria	Spirochaetota	Spirochaetia	Spirochaetales	Spirochaetaceae_B	UBA2779	NA
RS_5.bin.71	Archaea	Euryarchaeota	Thermoplasmata	EX4484-6	NA	NA	NA
RS_5.bin.8	Archaea	Asgardarchaeota	Thorarchaeia	Thorarchaeales	Thorarchaeaceae	NA	NA
RS_6.bin.10	Archaea	Aenigmarchaeota	EX4484-52	EX4484-52	B79-G9	NA	NA
RS_6.bin.11	Bacteria	FCPU426	NA	NA	NA	NA	NA
RS_6.bin.14	Bacteria	Desulfobacterota	Desulfobacteria	C00003060	C00003106	C00003106	C00003106 sp001751015
RS_6.bin.15	Archaea	Aenigmarchaeota	EX4484-52	EX4484-52	NA	NA	NA
RS_6.bin.16	Bacteria	Planctomycetota	Phycisphaerae	Sedimentisphaerales	Anaerohalophaeraceae	B140-G9	NA
RS_6.bin.2	Bacteria	Desulfobacterota	Desulfobulbia	Desulfobulbales	Desulfurivibrionaceae	NA	NA
RS_6.bin.23	Bacteria	Desulfobacterota	Desulfobulbia	Desulfobulbales	Desulfurivibrionaceae	NA	NA
RS_6.bin.24	Bacteria	Patescibacteria	ABY1	BM507	UBA12075	NA	NA
RS_6.bin.26	Bacteria	Chloroflexota	Dehalococcoidia	GIF9	AB-539-J10	NA	NA
RS_6.bin.30	Bacteria	FCPU426	NA	NA	NA	NA	NA
RS_6.bin.32	Bacteria	Calescibacterota	Calescibacteriia	NA	NA	NA	NA
RS_6.bin.33	Archaea	Euryarchaeota	Methanomicrobia	Methanosarcinales	HR1	HR1	HR1 sp002926195
RS_6.bin.36	Bacteria	Omnitrophota	Koll11	UBA10015	NA	NA	NA
RS_6.bin.39	Bacteria	Acidobacteriota	Aminicenantia	UBA2199	UBA2199	UBA647	NA
RS_6.bin.40	Bacteria	Desulfobacterota	BSN033	UBA8473	NA	NA	NA
RS_6.bin.42	Bacteria	Chloroflexota	Dehalococcoidia	GIF9	AB-539-J10	E44-bin10	NA
RS_6.bin.43	Bacteria	Bacteroidota	Bacteroidia	Cytophagales	Cyclobacteriaceae	NA	NA
RS_6.bin.45	Bacteria	Desulfobacterota	Desulfobulbia	Desulfobulbales	Desulfurivibrionaceae	NA	NA
RS_6.bin.46	Archaea	Aenigmarchaeota	EX4484-52	EX4484-52	EX4484-52	EX4484-52	NA
RS_6.bin.47	Archaea	Asgardarchaeota	Heimdallarchaeia	NA	NA	NA	NA
RS_6.bin.48	Bacteria	Desulfobacterota	Desulfobacteria	Desulfobacterales	NA	NA	NA
RS_6.bin.49	Bacteria	Spirochaetota	Spirochaetia	Spirochaetales	B11-G9	NA	NA
RS_6.bin.50	Bacteria	Proteobacteria	Gammaproteobacteria	Methylococcales	Methylomonadaceae	QPIN01	NA
RS_6.bin.51	Bacteria	Omnitrophota	Koll11	UBA10015	Kpj58rc	2-02-FULL-52-10	NA
RS_6.bin.52	Bacteria	Bacteroidota	Bacteroidia	Bacteroidales	UBA12077	UBA12077	NA
RS_6.bin.53	Bacteria	Planctomycetota	Phycisphaerae	Sedimentisphaerales	Anaerohalophaeraceae	QNBT01	NA
RS_6.bin.7	Bacteria	Aureabacteria	UBA6266	UBA6266	UBA6266	NA	NA
RS_6.bin.9	Bacteria	Spirochaetota	Spirochaetia	Spirochaetales	PWKH01	NA	NA
RS_7.bin.1	Bacteria	Desulfobacterota	Desulfobacteria	Desulfobacterales	Desulfobacteraceae	Desulfobacula	NA
RS_7.bin.11	Archaea	Pacearchaeota	GW2011-AR1	GW2011-AR1	GW2011-AR1	GW2011-AR13	NA
RS_7.bin.12	Bacteria	Spirochaetota	Spirochaetia	Spirochaetales	B11-G9	NA	NA
RS_7.bin.14	Archaea	Asgardarchaeota	Heimdallarchaeia	NA	NA	NA	NA
RS_7.bin.16	Archaea	Asgardarchaeota	Thorarchaeia	Thorarchaeales	Thorarchaeaceae	NA	NA
RS_7.bin.17	Bacteria	Proteobacteria	Alphaproteobacteria	Rhodospirillales	Magnetovibrionaceae	NA	NA
RS_7.bin.18	Bacteria	SM23-31	SM23-31	QNDG01	NA	NA	NA
RS_7.bin.2	Archaea	Asgardarchaeota	Heimdallarchaeia	UBA460	UBA460	NA	NA
RS_7.bin.21	Archaea	Asgardarchaeota	Heimdallarchaeia	UBA460	UBA460	UBA460	NA
RS_7.bin.27	Bacteria	Nitrospirota	Thermodesulfovibrionia	UBA6902	BMS3Bbin08	NA	NA
RS_7.bin.28	Bacteria	Fermentibacterota	Fermentibacteria	Fermentibacterales	Fermentibacteraceae	Sabulitectum	NA
RS_7.bin.3	Bacteria	FirmicutesA	Clostridia_A	Christensenellales	NA	NA	NA
RS_7.bin.31	Bacteria	Chloroflexota	Dehalococcoidia	GIF9	AB-539-J10	E44-bin10	NA
RS_7.bin.32	Bacteria	Patescibacteria	Paceibacteria_A	NA	NA	NA	NA
RS_7.bin.36	Bacteria	Zixibacteria	MSB-5A5	NA	NA	NA	NA
RS_7.bin.37	Bacteria	Bacteroidota	Bacteroidia	Bacteroidales	GCA-2748055	GCA-2748055	NA
RS_7.bin.4	Bacteria	Campylobacterota	Campylobacteria	Campylobacterales	Arcobacteraceae	NA	NA
RS_7.bin.43	Archaea	Euryarchaeota	Thermoplasmata	Thermoplasmatales	DHVEG-1	NA	NA
RS_7.bin.44	Bacteria	Proteobacteria	Gammaproteobacteria	Methylococcales	Methylomonadaceae	QPIN01	NA
RS_7.bin.45	Bacteria	Patescibacteria	Paceibacteria	UBA9983	UBA1539	NA	NA
RS_7.bin.50	Archaea	Nanoarchaeota	B72-G16	B72-G16	B72-G16	NA	NA
RS_7.bin.51	Bacteria	Planctomycetota	Phycisphaerae	SM23-33	SM23-33	B1-G9	NA
RS_7.bin.52	Bacteria	Elusimicrobiota	Elusimicrobia	Elusimicrobiales	UBA9959	NA	NA
RS_7.bin.53	Archaea	Euryarchaeota	Methanomicrobia	Methanosarcinales	ANME-2c	UBA203	NA
RS_7.bin.55	Bacteria	Latescibacterota	Latescibacteria_A	4484-107	4484-107	4484-107	NA
RS_7.bin.6	Bacteria	Fermentibacterota	Fermentibacteria	Fermentibacterales	Fermentibacteraceae	Aegiribacteria	NA
RS_7.bin.61	Bacteria	Patescibacteria	Paceibacteria_A	NA	NA	NA	NA
RS_7.bin.62	Bacteria	Patescibacteria	Paceibacteria_A	Moranbacterales	UBA2193	UBA2773	NA
RS_7.bin.66	Bacteria	Patescibacteria	GCA-002792135	NA	NA	NA	NA
RS_7.bin.67	Bacteria	Proteobacteria	Gammaproteobacteria	SZUA-21	NA	NA	NA
RS_7.bin.68	Bacteria	Spirochaetota	B62-G9	B62-G9	B62-G9	NA	NA
RS_7.bin.69	Bacteria	Bacteroidota	Ignavibacteria	Ignavibacteriales	Melioribacteraceae	NA	NA
RS_7.bin.71	Bacteria	Bacteroidota	Bacteroidia	Cytophagales	Cyclobacteriaceae	NA	NA
RS_7.bin.74	Bacteria	Desulfobacterota	Desulfobacteria	Desulfobacterales	Desulfobacteraceae	NA	NA
RS_7.bin.76	Bacteria	Proteobacteria	Alphaproteobacteria	Rhizobiales	Hyphomicrobiaceae	NA	NA
RS_7.bin.79	Bacteria	Omnitrophota	Koll11	UBA10015	Kpj58rc	2-02-FULL-52-10	NA
RS_7.bin.80	Bacteria	Bacteroidota	Bacteroidia	Bacteroidales	4484-276	B18-G4	NA
RS_7.bin.81	Archaea	Aenigmarchaeota	EX4484-52	EX4484-52	NA	NA	NA
RS_7.bin.83	Bacteria	Desulfobacterota	Desulfobulbia	Desulfobulbales	Desulfocapsaceae	Desulfocapsa	NA
RS_7.bin.84	Bacteria	Calditrichota	Calditrichia	NA	NA	NA	NA
RS_8.bin.10	Bacteria	Fermentibacterota	Fermentibacteria	Fermentibacterales	Fermentibacteraceae	NA	NA
RS_8.bin.12	Bacteria	Patescibacteria	ABY1	BM507	UBA12075	NA	NA
RS_8.bin.16	Bacteria	Bdellovibrionota	Bacteriovoracia	Bacteriovoracales	Bacteriovoracaceae	NA	NA
RS_8.bin.17	Bacteria	Bipolaricaulota	Bipolaricaulia	UBA7950	UBA9294	NA	NA
RS_8.bin.19	Bacteria	Bacteroidota	Bacteroidia	Bacteroidales	GCA-2748055	GCA-2748055	NA
RS_8.bin.2	Bacteria	Patescibacteria	Paceibacteria	UBA9983	Zambryskibacteraceae	NA	NA
RS_8.bin.20	Archaea	Asgardarchaeota	Heimdallarchaeia	LC-2	NA	NA	NA
RS_8.bin.21	Bacteria	Patescibacteria	Paceibacteria	Paceibacterales	NA	NA	NA
RS_8.bin.22	Archaea	Aenigmarchaeota	EX4484-52	EX4484-52	EX4484-52	EX4484-52	NA
RS_8.bin.23	Bacteria	Cloacimonadota	Cloacimonadia	Cloacimonadales	TCS61	NA	NA
RS_8.bin.24	Bacteria	Chloroflexota	Anaerolineae	Anaerolineales	E44-bin32	E44-bin32	NA
RS_8.bin.26	Bacteria	Proteobacteria	Alphaproteobacteria	Sphingomonadales	SMXR01	NA	NA
RS_8.bin.30	Archaea	Aenigmarchaeota	EX4484-52	NA	NA	NA	NA
RS_8.bin.31	Bacteria	Acidobacteriota	Aminicenantia	UBA2199	UBA2199	NA	NA
RS_8.bin.33	Archaea	Pacearchaeota	GW2011-AR1	GW2011-AR1	GW2011-AR1	NA	NA
RS_8.bin.34	Archaea	Asgardarchaeota	Heimdallarchaeia	NA	NA	NA	NA
RS_8.bin.35	Bacteria	Fermentibacterota	Fermentibacteria	Fermentibacterales	Fermentibacteraceae	Sabulitectum	NA
RS_8.bin.37	Archaea	Euryarchaeota	Thermoplasmata	SG8-5	NA	NA	NA
RS_8.bin.39	Bacteria	Calditrichota	Calditrichia	NA	NA	NA	NA
RS_8.bin.4	Bacteria	Patescibacteria	Paceibacteria	UBA9983	GCA-2747955	NA	NA
RS_8.bin.40	Archaea	Nanoarchaeota	B72-G16	B72-G16	B72-G16	NA	NA
RS_8.bin.42	Bacteria	Bacteroidota	Bacteroidia	Bacteroidales	UBA12077	UBA12077	NA
RS_8.bin.45	Bacteria	Patescibacteria	Paceibacteria	UBA9983	UBA1539	NA	NA
RS_8.bin.48	Archaea	Euryarchaeota	Thermoplasmata	Thermoplasmatales	DHVEG-1	NA	NA
RS_8.bin.5	Archaea	Aenigmarchaeota	Aenigmarchaeia	QMZP01	QMZT01	NA	NA
RS_8.bin.51	Archaea	Euryarchaeota	Thermoplasmata	SG8-5	SG8-5	NA	NA
RS_8.bin.54	Bacteria	Omnitrophota	Koll11	UBA10015	Kpj58rc	2-02-FULL-52-10	NA
RS_8.bin.59	Archaea	Pacearchaeota	ARS1160	ARS1160	ARS1160	J156	NA
RS_8.bin.6	Bacteria	Spirochaetota	Spirochaetia	Spirochaetales	SZUA-6	NA	NA
RS_8.bin.62	Bacteria	Omnitrophota	Koll11	B26-G9	NA	NA	NA
RS_8.bin.64	Bacteria	Acidobacteriota	Aminicenantia	UBA2199	UBA2199	UBA647	NA
RS_8.bin.66	Archaea	Euryarchaeota	Thermoplasmata	Thermoplasmatales	DHVEG-1	M9B1D	NA
RS_8.bin.68	Bacteria	Proteobacteria	Gammaproteobacteria	SZUA-229	SZUA-229	SZUA-116	NA
RS_8.bin.69	Bacteria	Patescibacteria	Gracilibacteria	Peribacterales	Peribacteraceae	NA	NA
RS_8.bin.70	Bacteria	Desulfobacterota	BSN033	UBA8473	NA	NA	NA
RS_8.bin.71	Bacteria	Planctomycetota	Phycisphaerae	Sedimentisphaerales	Anaerohalophaeraceae	Anaerohalosphaera	NA
RS_8.bin.72	Bacteria	Campylobacterota	Campylobacteria	Campylobacterales	Sulfurimonadaceae	Sulfurimonas	NA
RS_8.bin.75	Archaea	Aenigmarchaeota	EX4484-52	EX4484-52	B79-G9	NA	NA
RS_8.bin.76	Bacteria	Verrucomicrobiota	Lentisphaeria	Victivallales	Victivallaceae	NA	NA
RS_8.bin.77	Bacteria	Bacteroidota	Bacteroidia	Bacteroidales	GCA-2748055	GCA-2748055	NA
RS_8.bin.8	Archaea	Asgardarchaeota	Heimdallarchaeia	UBA460	UBA460	NA	NA
RS_8.bin.80	Bacteria	Desulfobacterota	Desulfobacteria	Desulfobacterales	NA	NA	NA
RS_8.bin.81	Bacteria	Delongbacteria	UBA4055	UBA4055	UBA4055	NA	NA
RS_8.bin.82	Archaea	Euryarchaeota	Thermoplasmata	NA	NA	NA	NA
RS_8.bin.83	Bacteria	SM23-31	SM23-31	NA	NA	NA	NA
RS_8.bin.84	Bacteria	Chloroflexota	Anaerolineae	Anaerolineales	UBA4823_A	NA	NA
RS_8.bin.85	Bacteria	Chloroflexota	Dehalococcoidia	SZUA-161	E44-bin15	E29-bin15	NA
RS_9.bin.1	Archaea	Bathyarchaeota	B26-1	B26-1	BA1	NA	NA
RS_9.bin.10	Bacteria	Planctomycetota	Phycisphaerae	Sedimentisphaerales	Anaerohalophaeraceae	QNBT01	NA
RS_9.bin.11	Bacteria	Proteobacteria	Gammaproteobacteria	SZUA-21	NA	NA	NA
RS_9.bin.13	Bacteria	WOR-3	WOR-3	SM23-42	SM23-42	SM23-42	NA
RS_9.bin.16	Bacteria	Chloroflexota	Anaerolineae	Anaerolineales	E44-bin32	NA	NA
RS_9.bin.17	Archaea	Euryarchaeota	Thermoplasmata	RBG-16-68-12	NA	NA	NA
RS_9.bin.2	Archaea	Asgardarchaeota	Heimdallarchaeia	UBA460	UBA460	NA	NA
RS_9.bin.20	Bacteria	Cloacimonadota	Cloacimonadia	Cloacimonadales	TCS61	NA	NA
RS_9.bin.21	Bacteria	Aureabacteria	UBA6266	UBA6266	UBA6266	NA	NA
RS_9.bin.22	Bacteria	Elusimicrobiota	Elusimicrobia	Elusimicrobiales	UBA9959	NA	NA
RS_9.bin.23	Archaea	Bathyarchaeota	B26-1	B26-1	SOJC01	SOJC01	NA
RS_9.bin.25	Archaea	Euryarchaeota	Methanomicrobia	Methanosarcinales	HR1	UBA7939	NA
RS_9.bin.27	Bacteria	Proteobacteria	Alphaproteobacteria	Micavibrionales	UBA2020	PALSA-926	NA
RS_9.bin.31	Archaea	Nanoarchaeota	SM23-76	SM23-77	SM23-78	SM23-78	NA
RS_9.bin.33	Bacteria	Proteobacteria	Alphaproteobacteria	Rhodospirillales	Magnetovibrionaceae	NA	NA
RS_9.bin.35	Bacteria	VerrucomicrobiotaA	Chlamydiia	Parachlamydiales	Simkaniaceae	NA	NA
RS_9.bin.36	Bacteria	Acidobacteriota	Aminicenantia	Aminicenantales	Aminicenantaceae	NA	NA
RS_9.bin.37	Bacteria	Acidobacteriota	Aminicenantia	UBA2199	UBA2199	NA	NA
RS_9.bin.38	Archaea	Aenigmarchaeota	EX4484-52	NA	NA	NA	NA
RS_9.bin.39	Bacteria	Bacteroidota	Bacteroidia	Bacteroidales	GCA-2748055	NA	NA
RS_9.bin.40	Bacteria	Aerophobota	Aerophobia	Aerophobales	AE-B3A	SOJT01	NA
RS_9.bin.42	Archaea	Euryarchaeota	Methanomicrobia	Methanosarcinales	HR1	UBA7939	NA
RS_9.bin.43	Bacteria	Omnitrophota	Koll11	4484-171	4484-171	NA	NA
RS_9.bin.44	Bacteria	Spirochaetota	B62-G9	B62-G9	NA	NA	NA
RS_9.bin.45	Bacteria	Planctomycetota	Phycisphaerae	Sedimentisphaerales	Anaerohalophaeraceae	B140-G9	NA
RS_9.bin.46	Bacteria	Omnitrophota	Koll11	4484-171	4484-171	NA	NA
RS_9.bin.47	Bacteria	Patescibacteria	Paceibacteria	UBA9983	GCA-2747955	NA	NA
RS_9.bin.49	Bacteria	Patescibacteria	Paceibacteria_A	NA	NA	NA	NA
RS_9.bin.5	Bacteria	Nitrospirota	Thermodesulfovibrionia	Thermodesulfovibrionales	JdFR-86	NA	NA
RS_9.bin.50	Bacteria	NPL-UPA2	NPL-UPA2	NA	NA	NA	NA
RS_9.bin.51	Bacteria	Spirochaetota	NA	NA	NA	NA	NA
RS_9.bin.53	Bacteria	Marinisomatota	Marinisomatia	Marinisomatales	UBA8229	NA	NA
RS_9.bin.56	Bacteria	Eisenbacteria	NA	NA	NA	NA	NA
RS_9.bin.57	Bacteria	Planctomycetota	MHYJ01	NA	NA	NA	NA
RS_9.bin.59	Bacteria	NA	NA	NA	NA	NA	NA
RS_9.bin.6	Bacteria	Patescibacteria	GCA-002792135	NA	NA	NA	NA
RS_9.bin.60	Archaea	Asgardarchaeota	Heimdallarchaeia	UBA460	UBA460	NA	NA
RS_9.bin.62	Archaea	Euryarchaeota	Thermoplasmata	Thermoplasmatales	DHVEG-1	SG8-52-3	NA
RS_9.bin.64	Bacteria	Planctomycetota	Phycisphaerae	Sedimentisphaerales	Anaerohalophaeraceae	B140-G9	NA
RS_9.bin.66	Bacteria	WOR-3	WOR-3	SM23-42	SM23-42	DG-78	DG-78 sp004376785
RS_9.bin.67	Bacteria	Acidobacteriota	Aminicenantia	UBA2199	UBA2199	NA	NA
RS_9.bin.70	Bacteria	Desulfobacterota	Desulfobacteria	Desulfobacterales	Desulfobacteraceae	Desulfobacula	NA
RS_9.bin.71	Archaea	Euryarchaeota	Thermoplasmata	SG8-5	NA	NA	NA
RS_9.bin.72	Bacteria	Calditrichota	Calditrichia	NA	NA	NA	NA
RS_9.bin.75	Bacteria	Patescibacteria	ABY1	BM507	NA	NA	NA
RS_9.bin.76	Archaea	Asgardarchaeota	Heimdallarchaeia	UBA460	UBA460	NA	NA
RS_9.bin.77	Bacteria	Actinobacteriota	UBA9087	NA	NA	NA	NA
RS_9.bin.78	Bacteria	Spirochaetota	GWE2-31-10	GWE2-31-10	GWE2-31-10	NA	NA
RS_9.bin.79	Bacteria	Krumholzibacteriota	Krumholzibacteria	NA	NA	NA	NA
RS_9.bin.8	Bacteria	Calditrichota	Calditrichia	RBG-13-44-9	RBG-13-44-9	NA	NA
RS_9.bin.80	Bacteria	Patescibacteria	Paceibacteria	NA	NA	NA	NA
RS_9.bin.81	Bacteria	Campylobacterota	Campylobacteria	Campylobacterales	Sulfurimonadaceae	Sulfurimonas	NA
RS_9.bin.83	Archaea	Bathyarchaeota	B26-1	B26-1	BA1	BIN-L-1	NA
RS_9.bin.84	Bacteria	Chloroflexota	Anaerolineae	Anaerolineales	UBA4823_A	NA	NA
RS_9.bin.85	Archaea	Diapherotrites	Iainarchaeia	NA	NA	NA	NA
RS_9.bin.86	Bacteria	Acidobacteriota	Aminicenantia	UBA2199	UBA2199	UBA647	NA
RS_9.bin.88	Bacteria	Bacteroidota	Bacteroidia	Bacteroidales	GCA-2748055	NA	NA
RS_9.bin.9	Bacteria	Planctomycetota	Phycisphaerae	Sedimentisphaerales	Anaerohalophaeraceae	NA	NA
RS_9.bin.90	Bacteria	Omnitrophota	Koll11	UBA10015	Kpj58rc	2-02-FULL-52-10	NA
SW_1.bin.2	Bacteria	Proteobacteria	Gammaproteobacteria	Methylococcales	Methylomonadaceae	NA	NA
SW_1.bin.5	Bacteria	SAR324	SAR324	SAR324	NAC60-12	Arctic96AD-7	Arctic96AD-7 sp002082305
SW_1.bin.6	Bacteria	Proteobacteria	Gammaproteobacteria	Thiotrichales	Thiotrichaceae	Cocleimonas	NA
SW_1.bin.8	Bacteria	Proteobacteria	Gammaproteobacteria	UBA11654	UBA11654	NA	NA
SW_1.bin.9	Bacteria	Firmicutes	Bacilli	Mycoplasmatales	Metamycoplasmataceae	NA	NA
SW_2.bin.1	Bacteria	Proteobacteria	Alphaproteobacteria	Rhizobiales	Rhizobiaceae	Fulvimarina	Fulvimarina manganoxydans
SW_2.bin.12	Bacteria	Proteobacteria	Gammaproteobacteria	Methylococcales	Methylomonadaceae	NA	NA
SW_2.bin.13	Bacteria	Proteobacteria	Gammaproteobacteria	Methylococcales	UBA2778	UBA1147	NA
SW_2.bin.14	Bacteria	Proteobacteria	Gammaproteobacteria	Thiotrichales	Thiotrichaceae	Cocleimonas	NA
SW_2.bin.15	Bacteria	Proteobacteria	Gammaproteobacteria	Thiotrichales	Thiotrichaceae	Cocleimonas	NA
SW_2.bin.17	Bacteria	Proteobacteria	Alphaproteobacteria	Caulobacterales	Caulobacteraceae	Caulobacter	Caulobacter sp001556515
SW_2.bin.20	Bacteria	Desulfobacterota	Desulfomonilia	NA	NA	NA	NA
SW_2.bin.21	Bacteria	Desulfobacterota	Desulfuromonadia	Desulfuromonadales	Geopsychrobacteraceae	Desulfuromusa	NA
SW_2.bin.22	Bacteria	Bacteroidota	Bacteroidia	Flavobacteriales	UBA1820	NA	NA
SW_2.bin.4	Bacteria	Actinobacteriota	Actinomycetia	Propionibacteriales	Nocardioidaceae	Nocardioides	Nocardioides sp001627335
SW_2.bin.5	Bacteria	Actinobacteriota	Actinomycetia	Propionibacteriales	Nocardioidaceae	Aeromicrobium	NA
SW_3.bin.10	Bacteria	Proteobacteria	Gammaproteobacteria	Pseudomonadales	Endozoicomonadaceae	LUC14-002-19-P2	NA
SW_3.bin.11	Bacteria	Planctomycetota	UBA1135	UBA2386	UBA2386	GCA-2684655	NA
SW_3.bin.12	Bacteria	Proteobacteria	Gammaproteobacteria	Methylococcales	Methylomonadaceae	QPIN01	NA
SW_3.bin.14	Bacteria	Bdellovibrionota	Bacteriovoracia	Bacteriovoracales	Bacteriovoracaceae	NA	NA
SW_3.bin.16	Bacteria	Proteobacteria	Gammaproteobacteria	Methylococcales	Methylomonadaceae	NA	NA
SW_3.bin.17	Bacteria	Proteobacteria	Gammaproteobacteria	Pseudomonadales	Alcanivoracaceae	PGZG01	NA
SW_3.bin.20	Bacteria	Proteobacteria	Gammaproteobacteria	Pseudomonadales	Alcanivoracaceae	Alcanivorax	NA
SW_3.bin.5	Archaea	Euryarchaeota	Poseidoniia (MG-II)	Poseidoniales	Thalassarchaeaceae	Thalassarchaeum	Thalassarchaeum sp002507125
SW_3.bin.7	Bacteria	Proteobacteria	Gammaproteobacteria	Pseudomonadales	DSM-100316	Sinobacterium	NA
SW_3.bin.8	Bacteria	Proteobacteria	Gammaproteobacteria	Beggiatoales	Beggiatoaceae	Marithrix	NA
SW_3.bin.9	Bacteria	Firmicutes	Bacilli	Mycoplasmatales	Metamycoplasmataceae	NA	NA
SW_4.bin.1	Bacteria	Acidobacteriota	Holophagae	UM-FILTER-49-7	UM-FILTER-49-7	NA	NA
SW_4.bin.10	Bacteria	Proteobacteria	Gammaproteobacteria	Methylococcales	Methylomonadaceae	Methyloprofundus	Methyloprofundus sp002189065
SW_4.bin.11	Bacteria	Bacteroidota	Bacteroidia	Bacteroidales	UBA1556	QNXT01	NA
SW_4.bin.13	Bacteria	Proteobacteria	Gammaproteobacteria	Nevskiales	Oceanococcaceae	Abyssibacter	NA
SW_4.bin.14	Bacteria	Campylobacterota	Campylobacteria	Campylobacterales	Sulfurovaceae	UBA1140	NA
SW_4.bin.15	Bacteria	Verrucomicrobiota	Kiritimatiellae	UBA8416	NA	NA	NA
SW_4.bin.16	Bacteria	Proteobacteria	Gammaproteobacteria	Pseudomonadales	Oleiphilaceae	Marinobacter	Marinobacter adhaerens
SW_4.bin.17	Bacteria	Caldisericota	Caldisericia	UBA6126	NA	NA	NA
SW_4.bin.18	Bacteria	UBA3054	UBA3054	UBA3054	B51-G9	B51-G9	NA
SW_4.bin.19	Bacteria	Krumholzibacteriota	Krumholzibacteria	LZORAL124-64-63	LZORAL124-64-63	UM-FILTER-65-15	NA
SW_4.bin.2	Bacteria	Hydrogenedentota	Hydrogenedentia	Hydrogenedentiales	SCBR16-9	NA	NA
SW_4.bin.20	Bacteria	Bacteroidota	Bacteroidia	Bacteroidales	UBA1556	4572-112	NA
SW_4.bin.22	Bacteria	Fermentibacterota	Fermentibacteria	Fermentibacterales	Fermentibacteraceae	Sabulitectum	NA
SW_4.bin.23	Bacteria	UBP14	UBA6098	UBA6098	UBA6098	UBA6098	NA
SW_4.bin.25	Bacteria	Verrucomicrobiota	Lentisphaeria	UBA2565	UBA2565	NA	NA
SW_4.bin.27	Bacteria	Bacteroidota	Bacteroidia	Bacteroidales	4484-276	NA	NA
SW_4.bin.28	Bacteria	Verrucomicrobiota	Lentisphaeria	Victivallales	GWF2-50-93	NA	NA
SW_4.bin.29	Bacteria	Bipolaricaulota	Bipolaricaulia	UBA7950	UBA9294	SPBW01	NA
SW_4.bin.3	Bacteria	Proteobacteria	Gammaproteobacteria	Methylococcales	Methylomonadaceae	QPIN01	NA
SW_4.bin.31	Bacteria	Desulfobacterota	Desulfuromonadia	Desulfuromonadales	Geopsychrobacteraceae	Desulfuromusa	NA
SW_4.bin.32	Bacteria	Desulfobacterota	Desulfobacteria	Desulfobacterales	Desulfobacteraceae	Desulfobacula	NA
SW_4.bin.33	Bacteria	Bacteroidota	Bacteroidia	Flavobacteriales	Ichthyobacteriaceae	NA	NA
SW_4.bin.34	Bacteria	Marinisomatota	AB16	AB16	46-47	NA	NA
SW_4.bin.35	Bacteria	Bacteroidota	Bacteroidia	Flavobacteriales	Flavobacteriaceae	LPB0138	NA
SW_4.bin.36	Bacteria	Proteobacteria	Gammaproteobacteria	Enterobacterales	Psychromonadaceae	Psychromonas	NA
SW_4.bin.37	Bacteria	Bacteroidota	Bacteroidia	Bacteroidales	B39-G9	B39-G9	NA
SW_4.bin.38	Bacteria	Bacteroidota	Bacteroidia	Bacteroidales	UBA12481	NA	NA
SW_4.bin.39	Bacteria	Proteobacteria	Gammaproteobacteria	Thiotrichales	Thiotrichaceae	Cocleimonas	NA
SW_4.bin.4	Bacteria	UBP6	UBA1177	UBA1177	NA	NA	NA
SW_4.bin.40	Bacteria	FirmicutesA	Clostridia	Saccharofermentanales	NA	NA	NA
SW_4.bin.41	Bacteria	Proteobacteria	Gammaproteobacteria	Thiotrichales	Thiotrichaceae	Cocleimonas	NA
SW_4.bin.42	Bacteria	Firmicutes	Bacilli	Mycoplasmatales	Metamycoplasmataceae	RYZV01	NA
SW_4.bin.44	Bacteria	Desulfobacterota	Desulfobacteria	Desulfobacterales	NA	NA	NA
SW_4.bin.46	Bacteria	Verrucomicrobiota	Lentisphaeria	UBA1407	Lenti-02	NA	NA
SW_4.bin.47	Bacteria	Chloroflexota	Anaerolineae	Anaerolineales	UBA11858	B10-G9	NA
SW_4.bin.48	Bacteria	Fermentibacterota	Fermentibacteria	Fermentibacterales	Fermentibacteraceae	Sabulitectum	NA
SW_4.bin.49	Bacteria	VerrucomicrobiotaA	Chlamydiia	Hat2	NA	NA	NA
SW_4.bin.5	Bacteria	Fusobacteriota	Fusobacteriia	Fusobacteriales	Fusobacteriaceae	Psychrilyobacter	NA
SW_4.bin.50	Bacteria	Bacteroidota	Bacteroidia	Flavobacteriales	UBA1820	NA	NA
SW_4.bin.51	Bacteria	Proteobacteria	Gammaproteobacteria	Pseudomonadales	Ketobacteraceae	Ketobacter	Ketobacter sp002471665
SW_4.bin.52	Bacteria	Proteobacteria	Alphaproteobacteria	Rhodospirillales	UBA4479	UBA4479	NA
SW_4.bin.54	Bacteria	Myxococcota	Polyangia	GCA-2747355	GCA-2747355	GCA-2747355	NA
SW_4.bin.55	Bacteria	Delongbacteria	UBA4055	UBA4055	UBA4055	NA	NA
SW_4.bin.56	Archaea	Euryarchaeota	Thermoplasmata	EX4484-6	EX4484-6	NA	NA
SW_4.bin.57	Bacteria	Firmicutes	Bacilli	Izemoplasmatales	Izemoplasmataceae	Izemoplasma_A	NA
SW_4.bin.58	Bacteria	Bacteroidota	Bacteroidia	Bacteroidales	UBA12170	NA	NA
SW_4.bin.59	Bacteria	Proteobacteria	Gammaproteobacteria	Nevskiales	Algiphilaceae	Algiphilus	NA
SW_4.bin.6	Bacteria	Bacteroidota	Bacteroidia	Bacteroidales	4484-276	B18-G4	NA
SW_4.bin.60	Bacteria	FirmicutesA	Clostridia	Peptostreptococcales	DTU036	NA	NA
SW_4.bin.62	Bacteria	Caldisericota	Caldisericia	NA	NA	NA	NA
SW_4.bin.63	Bacteria	FirmicutesA	Clostridia	Saccharofermentanales	NA	NA	NA
SW_4.bin.65	Bacteria	Caldatribacteriota	JS1	SB-45	34-128	NA	NA
SW_4.bin.66	Bacteria	Actinobacteriota	Actinomycetia	Mycobacteriales	Mycobacteriaceae	Mycobacterium	NA
SW_4.bin.67	Bacteria	Firmicutes	Bacilli	Izemoplasmatales	UBA5603	4572-104	NA
SW_4.bin.68	Bacteria	Bacteroidota	Kapabacteria	Kapabacteriales	XYC2-FULL-35-21	NA	NA
SW_4.bin.69	Bacteria	Spirochaetota	Spirochaetia	Spirochaetales	Spirochaetaceae_B	UBA2779	NA
SW_4.bin.70	Bacteria	Proteobacteria	Alphaproteobacteria	Rhizobiales	Rhizobiaceae	Oricola	NA
SW_4.bin.71	Bacteria	KSB1	UBA2214	AABM5-25-91	NA	NA	NA
SW_4.bin.8	Bacteria	Proteobacteria	Gammaproteobacteria	Thiotrichales	Thiotrichaceae	NA	NA
SW_4.bin.9	Bacteria	Proteobacteria	Gammaproteobacteria	Methylococcales	Methylomonadaceae	NA	NA
RS_11.bin.1	Archaea	Asgardarchaeota	Heimdallarchaeia	UBA460	UBA460	NA	NA
RS_11.bin.10	Bacteria	Proteobacteria	Gammaproteobacteria	Thiohalomonadales_A	UBA6429	NA	NA
RS_11.bin.11	Bacteria	Proteobacteria	Gammaproteobacteria	UBA9339	UBA9339	NA	NA
RS_11.bin.12	Bacteria	Planctomycetota	Phycisphaerae	Phycisphaerales	SM1A02	NA	NA
RS_11.bin.13	Bacteria	Chloroflexota	Dehalococcoidia	Dehalococcoidales	RBG-16-60-22	NA	NA
RS_11.bin.14	Bacteria	Omnitrophota	Koll11	UBA1560	SKK-01	NA	NA
RS_11.bin.15	Bacteria	Chloroflexota	Dehalococcoidia	GIF9	AB-539-J10	B68-G16	NA
RS_11.bin.17	Bacteria	Proteobacteria	Alphaproteobacteria	UBA8366	GCA-2717185	NA	NA
RS_11.bin.18	Bacteria	Omnitrophota	4484-213	4484-213	4484-213	NA	NA
RS_11.bin.19	Bacteria	Bacteroidota	Bacteroidia	Bacteroidales	GCA-2748055	GCA-2748055	NA
RS_11.bin.2	Bacteria	Latescibacterota	NA	NA	NA	NA	NA
RS_11.bin.20	Bacteria	Planctomycetota	Phycisphaerae	NA	NA	NA	NA
RS_11.bin.21	Bacteria	Fermentibacterota	Fermentibacteria	Fermentibacterales	Fermentibacteraceae	Aegiribacteria	NA
RS_11.bin.22	Bacteria	Proteobacteria	Gammaproteobacteria	Methylococcales	Methylomonadaceae	QPIN01	NA
RS_11.bin.23	Bacteria	Proteobacteria	Alphaproteobacteria	Rhodobacterales	Rhodobacteraceae	UBA3077	NA
RS_11.bin.24	Bacteria	Desulfobacterota	GWC2-55-46	GWC2-55-46	NA	NA	NA
RS_11.bin.25	Bacteria	Acidobacteriota	Aminicenantia	UBA2199	UBA2199	NA	NA
RS_11.bin.26	Archaea	Asgardarchaeota	Heimdallarchaeia	UBA460	UBA460	NA	NA
RS_11.bin.27	Bacteria	Zixibacteria	MSB-5A5	NA	NA	NA	NA
RS_11.bin.28	Bacteria	Bacteroidota	Bacteroidia	Bacteroidales	SM23-62	SM23-62	NA
RS_11.bin.3	Bacteria	Chloroflexota	Anaerolineae	Promineofilales	UBA4811	NA	NA
RS_11.bin.30	Bacteria	Patescibacteria	Paceibacteria	UBA6257	UBA6257	NA	NA
RS_11.bin.32	Bacteria	Desulfobacterota	Desulfobulbia	Desulfobulbales	Desulfurivibrionaceae	NA	NA
RS_11.bin.34	Bacteria	Marinisomatota	AB16	AB16	NA	NA	NA
RS_11.bin.35	Bacteria	Omnitrophota	Koll11	4484-171	4484-171	NA	NA
RS_11.bin.36	Bacteria	Proteobacteria	Gammaproteobacteria	SZUA-229	SZUA-229	NA	NA
RS_11.bin.37	Bacteria	Patescibacteria	Paceibacteria	Paceibacterales	NA	NA	NA
RS_11.bin.38	Archaea	Aenigmarchaeota	EX4484-52	NA	NA	NA	NA
RS_11.bin.39	Archaea	Asgardarchaeota	Heimdallarchaeia	LC-3	B3-JM-08	B3-JM-08	NA
RS_11.bin.4	Archaea	Euryarchaeota	Methanomicrobia	Methanosarcinales	ANME-2c	UBA203	NA
RS_11.bin.40	Bacteria	Chloroflexota	Anaerolineae	Anaerolineales	E44-bin32	E44-bin32	E44-bin32 sp004376895
RS_11.bin.41	Bacteria	Chloroflexota	Anaerolineae	Anaerolineales	UBA11858	B10-G9	NA
RS_11.bin.42	Archaea	Asgardarchaeota	Thorarchaeia	Thorarchaeales	Thorarchaeaceae	NA	NA
RS_11.bin.44	Bacteria	Proteobacteria	Gammaproteobacteria	AKS1	AKS1	Sulfuriflexus	NA
RS_11.bin.45	Bacteria	Spirochaetota	B62-G9	B62-G9	B62-G9	NA	NA
RS_11.bin.46	Bacteria	Acidobacteriota	Aminicenantia	Aminicenantales	Aminicenantaceae	SOIA01	NA
RS_11.bin.47	Bacteria	Desulfobacterota	GWC2-55-46	GWC2-55-46	NA	NA	NA
RS_11.bin.48	Archaea	Asgardarchaeota	Lokiarchaeia	CR-4	SOKP01	SOKP01	SOKP01 sp005223125
RS_11.bin.5	Archaea	Aenigmarchaeota	QMZS01	QMZS01	QMZS01	QMZS01	NA
RS_11.bin.50	Bacteria	Campylobacterota	Campylobacteria	Campylobacterales	Sulfurimonadaceae	Sulfurimonas	NA
RS_11.bin.51	Archaea	Euryarchaeota	Thermoplasmata	NA	NA	NA	NA
RS_11.bin.52	Archaea	Aenigmarchaeota	Aenigmarchaeia	QMZP01	QMZP01	NA	NA
RS_11.bin.53	Bacteria	Desulfobacterota	Desulfobacteria	C00003060	C00003060	NA	NA
RS_11.bin.54	Bacteria	Marinisomatota	UBA2242	UBA2242	UBA2242	UBA9312	NA
RS_11.bin.55	Archaea	Euryarchaeota	Methanomicrobia	Methanophagales	ANME-1	NA	NA
RS_11.bin.57	Bacteria	Chloroflexota	Dehalococcoidia	SZUA-161	E44-bin15	NA	NA
RS_11.bin.58	Bacteria	Desulfobacterota	Desulfobacteria	Desulfatiglandales	NaphS2	NA	NA
RS_11.bin.59	Bacteria	Chloroflexota	Anaerolineae	Anaerolineales	UBA4823	NA	NA
RS_11.bin.6	Bacteria	Proteobacteria	Alphaproteobacteria	Rhodobacterales	Rhodobacteraceae	Marinosulfonomonas	NA
RS_11.bin.60	Bacteria	UBP15	NA	NA	NA	NA	NA
RS_11.bin.61	Bacteria	Proteobacteria	Gammaproteobacteria	SZUA-229	SZUA-229	SZUA-116	NA
RS_11.bin.62	Bacteria	Cloacimonadota	Cloacimonadia	Cloacimonadales	TCS61	NA	NA
RS_11.bin.63	Bacteria	Chloroflexota	Dehalococcoidia	SZUA-161	E44-bin15	E29-bin15	NA
RS_11.bin.64	Archaea	Bathyarchaeota	TCS64	TCS64	TCS64	RBG-16-57-9	NA
RS_11.bin.65	Bacteria	Chloroflexota	Anaerolineae	Anaerolineales	E44-bin32	NA	NA
RS_11.bin.66	Bacteria	Marinisomatota	UBA2242	UBA2242	NA	NA	NA
RS_11.bin.67	Bacteria	Proteobacteria	Gammaproteobacteria	GCA-001735895	GCA-001735895	NA	NA
RS_11.bin.68	Bacteria	Desulfobacterota	Desulfuromonadia	Desulfuromonadales	Geopsychrobacteraceae	NA	NA
RS_11.bin.69	Bacteria	Bacteroidota	Bacteroidia	Bacteroidales	VadinHA17	NA	NA
RS_11.bin.7	Archaea	Asgardarchaeota	Lokiarchaeia	CR-4	SOKP01	SOKP01	NA
RS_11.bin.70	Bacteria	Planctomycetota	Planctomycetes	Pirellulales	UBA1268	UBA1268	NA
RS_11.bin.71	Bacteria	NPL-UPA2	NPL-UPA2	NA	NA	NA	NA
RS_11.bin.72	Bacteria	Bipolaricaulota	Bipolaricaulia	UBA7950	UBA9294	NA	NA
RS_11.bin.9	Bacteria	Fermentibacterota	Fermentibacteria	Fermentibacterales	Fermentibacteraceae	Aegiribacteria	NA
RS_12.bin.1	Bacteria	Bacteroidota	Bacteroidia	Bacteroidales	4484-276	NA	NA
RS_12.bin.10	Bacteria	Proteobacteria	Gammaproteobacteria	SZUA-229	SZUA-229	GCA-2746365	NA
RS_12.bin.12	Bacteria	NA	NA	NA	NA	NA	NA
RS_12.bin.13	Bacteria	WOR-3	WOR-3	SM23-42	SM23-42	DG-78	DG-78 sp004376785
RS_12.bin.14	Archaea	Nanoarchaeota	B72-G16	B72-G16	B72-G16	NA	NA
RS_12.bin.16	Archaea	Bathyarchaeota	B26-1	B26-1	UBA233	SOJA01	SOJA01 sp004376975
RS_12.bin.19	Bacteria	Dependentiae	NA	NA	NA	NA	NA
RS_12.bin.2	Bacteria	Dependentiae	Babeliae	Babeliales	RVW-14	NA	NA
RS_12.bin.20	Bacteria	Planctomycetota	Phycisphaerae	UBA1845	UBA1845	NA	NA
RS_12.bin.21	Bacteria	Bacteroidota	Bacteroidia	Bacteroidales	B39-G9	NA	NA
RS_12.bin.22	Archaea	Euryarchaeota	Methanomicrobia	Methanosarcinales	ANME-2c	UBA203	NA
RS_12.bin.23	Archaea	Pacearchaeota	ARS1160	ARS1160	ARS1160	J156	NA
RS_12.bin.25	Bacteria	Zixibacteria	MSB-5A5	NA	NA	NA	NA
RS_12.bin.26	Bacteria	Cloacimonadota	Cloacimonadia	Cloacimonadales	TCS61	NA	NA
RS_12.bin.27	Archaea	Pacearchaeota	GW2011-AR1	GW2011-AR1	GW2011-AR1	NA	NA
RS_12.bin.28	Bacteria	UBP18	UBA7526	UBA7526	UBA7526	UBA7526	NA
RS_12.bin.29	Archaea	Euryarchaeota	Thermococci	Methanofastidiosales	B48-G16	B48-G16	NA
RS_12.bin.3	Bacteria	Bacteroidota	Bacteroidia	Bacteroidales	GCA-2711565	NA	NA
RS_12.bin.30	Bacteria	UBP15	NA	NA	NA	NA	NA
RS_12.bin.31	Bacteria	Patescibacteria	Paceibacteria_A	Moranbacterales	GCA-2747515	GCA-2747515	NA
RS_12.bin.32	Bacteria	Acidobacteriota	Aminicenantia	Aminicenantales	Aminicenantaceae	NA	NA
RS_12.bin.33	Archaea	Aenigmarchaeota	PWEA01	PWEA01	NA	NA	NA
RS_12.bin.34	Bacteria	Marinisomatota	UBA2242	UBA2242	UBA2242	UBA9312	NA
RS_12.bin.36	Bacteria	Zixibacteria	MSB-5A5	GN15	FEB-12	NA	NA
RS_12.bin.37	Bacteria	Bacteroidota	Bacteroidia	Bacteroidales	VadinHA17	NA	NA
RS_12.bin.38	Archaea	Bathyarchaeota	B26-1	B26-1	SOJC01	SOJC01	SOJC01 sp004376645
RS_12.bin.39	Bacteria	Aerophobota	Aerophobia	Aerophobales	AE-B3A	AE-B3B	NA
RS_12.bin.4	Bacteria	Proteobacteria	Gammaproteobacteria	UBA9339	UBA9339	NA	NA
RS_12.bin.43	Bacteria	Planctomycetota	Phycisphaerae	SM23-33	SM23-33	NA	NA
RS_12.bin.45	Bacteria	Desulfobacterota	Desulfuromonadia	Desulfuromonadales	Geopsychrobacteraceae	NA	NA
RS_12.bin.46	Bacteria	Planctomycetota	Planctomycetes	Pirellulales	UBA1268	UBA1268	NA
RS_12.bin.48	Bacteria	Planctomycetota	Phycisphaerae	Sedimentisphaerales	SM23-30	NA	NA
RS_12.bin.49	Bacteria	Desulfobacterota	Desulfobacteria	Desulfobacterales	ETH-SRB1	B13-G4	NA
RS_12.bin.5	Bacteria	Zixibacteria	MSB-5A5	GN15	FEB-12	NA	NA
RS_12.bin.50	Archaea	Euryarchaeota	Thermoplasmata	EX4484-6	NA	NA	NA
RS_12.bin.51	Archaea	Asgardarchaeota	Heimdallarchaeia	UBA460	UBA460	UBA460	NA
RS_12.bin.52	Archaea	Nanoarchaeota	NA	NA	NA	NA	NA
RS_12.bin.53	Bacteria	Bipolaricaulota	Bipolaricaulia	UBA7950	UBA9294	UBA9294	NA
RS_12.bin.54	Bacteria	Patescibacteria	GCA-002792135	NA	NA	NA	NA
RS_12.bin.55	Bacteria	WOR-3	UBA3073	UBA3073	UBA3073	NA	NA
RS_12.bin.57	Bacteria	Latescibacterota	MVCY01	MVCY01	MVCY01	MVCY01	NA
RS_12.bin.58	Bacteria	TA06A	DG-26_A	SM23-81	SM23-81	NA	NA
RS_12.bin.59	Bacteria	Planctomycetota	Phycisphaerae	SM23-33	SM23-33	NA	NA
RS_12.bin.6	Bacteria	Patescibacteria	Microgenomatia	GWA2-44-7	UBA8517	NA	NA
RS_12.bin.60	Bacteria	Desulfobacterota	Dissulfuribacteria	Dissulfuribacterales	UBA3076	UBA3076	NA
RS_12.bin.61	Bacteria	RBG-13-66-14	RBG-13-66-14	RBG-13-66-14	RBG-13-66-14	RBG-13-66-14	NA
RS_12.bin.62	Archaea	Bathyarchaeota	TCS64	TCS64	TCS64	RBG-16-57-9	NA
RS_12.bin.63	Bacteria	Chloroflexota	Dehalococcoidia	GIF9	AB-539-J10	NA	NA
RS_12.bin.65	Bacteria	Proteobacteria	Gammaproteobacteria	Thiohalomonadales_A	SZUA-152	SZUA-152	NA
RS_12.bin.7	Bacteria	WOR-3	UBA3072	UBA3072	UBA3072	E29-bin14	E29-bin14 sp004377355
RS_12.bin.8	Bacteria	WOR-3	E44-bin80	E44-bin80	E44-bin80	E44-bin80	E44-bin80 sp004375965
RS_12.bin.9	Bacteria	Marinisomatota	Marinisomatia	SCGC-AAA003-L08	TS1B11	NA	NA
RS_13.bin.11	Bacteria	Bipolaricaulota	Bipolaricaulia	UBA7950	UBA9294	SPBW01	NA
RS_13.bin.14	Bacteria	WOR-3	E44-bin80	E44-bin80	E44-bin80	NA	NA
RS_13.bin.15	Bacteria	Zixibacteria	MSB-5A5	GN15	FEB-12	NA	NA
RS_13.bin.16	Bacteria	Bacteroidota	Bacteroidia	Bacteroidales	4484-276	B18-G4	NA
RS_13.bin.18	Bacteria	Calditrichota	Calditrichia	NA	NA	NA	NA
RS_13.bin.19	Bacteria	Verrucomicrobiota	Kiritimatiellae	Kiritimatiellales	Pontiellaceae	Pontiella	NA
RS_13.bin.2	Archaea	Asgardarchaeota	Thorarchaeia	Thorarchaeales	Thorarchaeaceae	MP8T-1	NA
RS_13.bin.20	Bacteria	Bacteroidota	Bacteroidia	Flavobacteriales	Flavobacteriaceae	QNYL01	NA
RS_13.bin.21	Bacteria	Firmicutes	Bacilli	Izemoplasmatales	UBA5603	4572-104	NA
RS_13.bin.22	Archaea	Pacearchaeota	GW2011-AR1	GW2011-AR1	GW2011-AR1	NA	NA
RS_13.bin.23	Bacteria	Acidobacteriota	Aminicenantia	Aminicenantales	Aminicenantaceae	SOIA01	SOIA01 sp004378665
RS_13.bin.25	Archaea	Aenigmarchaeota	EX4484-52	EX4484-52	B79-G9	NA	NA
RS_13.bin.26	Archaea	Aenigmarchaeota	EX4484-52	EX4484-52	B79-G9	NA	NA
RS_13.bin.28	Bacteria	Patescibacteria	ABY1	BM507	GWE2-39-37	NA	NA
RS_13.bin.30	Bacteria	Patescibacteria	ABY1	BM507	UBA12075	UBA12075	NA
RS_13.bin.31	Archaea	Aenigmarchaeota	Aenigmarchaeia	QMZP01	QMZT01	NA	NA
RS_13.bin.32	Bacteria	Eisenbacteria	NA	NA	NA	NA	NA
RS_13.bin.33	Bacteria	WOR-3	32-111	QNBC01	QNBC01	NA	NA
RS_13.bin.36	Bacteria	NA	NA	NA	NA	NA	NA
RS_13.bin.37	Bacteria	Krumholzibacteriota	Krumholzibacteria	SSS58A	SSS58A	NA	NA
RS_13.bin.38	Bacteria	Krumholzibacteriota	Krumholzibacteria	SSS58A	SSS58A	NA	NA
RS_13.bin.4	Bacteria	Desulfobacterota	Desulfuromonadia	Desulfuromonadales	BM103	NA	NA
RS_13.bin.40	Bacteria	Desulfobacterota	Syntrophia	Syntrophales	UBA2210	UBA2210	NA
RS_13.bin.41	Bacteria	Spirochaetota	Spirochaetia	Spirochaetales	NA	NA	NA
RS_13.bin.44	Bacteria	Patescibacteria	Paceibacteria	Paceibacterales	NA	NA	NA
RS_13.bin.48	Bacteria	WOR-3	UBA3072	UBA3072	UBA3072	E29-bin14	NA
RS_13.bin.51	Bacteria	WOR-3	32-111	32-111	NA	NA	NA
RS_13.bin.52	Bacteria	Marinisomatota	AB16	AB16	46-47	NA	NA
RS_13.bin.54	Bacteria	Patescibacteria	Andersenbacteria	NA	NA	NA	NA
RS_13.bin.56	Bacteria	Omnitrophota	Koll11	4484-171	4484-171	NA	NA
RS_13.bin.57	Bacteria	Aerophobota	Aerophobia	Aerophobales	AE-B3A	AE-B3B	AE-B3B sp005223085
RS_13.bin.58	Archaea	Nanoarchaeota	GCA-2687793	GCA-2687794	GCA-2687795	NA	NA
RS_13.bin.59	Bacteria	Dependentiae	Babeliae	Babeliales	GCA-2401785	NA	NA
RS_13.bin.6	Bacteria	Omnitrophota	NA	NA	NA	NA	NA
RS_13.bin.60	Archaea	Bathyarchaeota	B26-1	B26-1	SOJC01	SOJC01	NA
RS_13.bin.61	Bacteria	NA	NA	NA	NA	NA	NA
RS_13.bin.62	Bacteria	Desulfobacterota	Desulfuromonadia	Desulfuromonadales	BM103	M0040	NA
RS_13.bin.63	Bacteria	Fermentibacterota	Fermentibacteria	Fermentibacterales	Fermentibacteraceae	Aegiribacteria	NA
RS_13.bin.64	Bacteria	Dependentiae	Babeliae	Babeliales	GCA-2401785	NA	NA
RS_13.bin.66	Archaea	Aenigmarchaeota	Aenigmarchaeia	QMZP01	QMZP01	NA	NA
RS_13.bin.69	Bacteria	Spirochaetota	Spirochaetia	Spirochaetales	Alkalispirochaetaceae	NA	NA
RS_13.bin.70	Bacteria	Desulfobacterota	Desulfuromonadia	Desulfuromonadales	Geopsychrobacteraceae	NA	NA
RS_13.bin.71	Bacteria	Acidobacteriota	Aminicenantia	Aminicenantales	Aminicenantaceae	NA	NA
RS_13.bin.72	Bacteria	Proteobacteria	Gammaproteobacteria	Methylococcales	Methylomonadaceae	NA	NA
RS_13.bin.73	Bacteria	Chloroflexota	Anaerolineae	Anaerolineales	UBA11858	B10-G9	NA
RS_13.bin.74	Archaea	Altiarchaeota	Altiarchaeia	IMC4	EX4484-2	NA	NA
RS_14.bin.10	Archaea	Euryarchaeota	Methanomicrobia	Methanophagales	ANME-1	NA	NA
RS_14.bin.11	Archaea	Bathyarchaeota	B26-1	B26-1	SOJC01	SOJC01	NA
RS_14.bin.12	Archaea	Asgardarchaeota	Thorarchaeia	Thorarchaeales	Thorarchaeaceae	NA	NA
RS_14.bin.14	Archaea	Bathyarchaeota	B26-1	B26-1	UBA233	NA	NA
RS_14.bin.15	Bacteria	Desulfobacterota	Desulfobacteria	C00003060	C00003060	C00003060	NA
RS_14.bin.17	Archaea	Bathyarchaeota	B26-1	B26-1	UBA233	SOJA01	NA
RS_14.bin.18	Bacteria	Patescibacteria	Paceibacteria	Paceibacterales	NA	NA	NA
RS_14.bin.2	Archaea	Asgardarchaeota	Lokiarchaeia	CR-4	SOKP01	SOKP01	SOKP01 sp005223125
RS_14.bin.22	Bacteria	Patescibacteria	Paceibacteria	Paceibacterales	NA	NA	NA
RS_14.bin.23	Bacteria	Omnitrophota	Koll11	UBA1560	NA	NA	NA
RS_14.bin.24	Bacteria	Chloroflexota	Anaerolineae	B4-G1	B4-G1	B30-G15	NA
RS_14.bin.25	Bacteria	Desulfobacterota	Desulfobacteria	Desulfobacterales	ETH-SRB1	ETH-SRB1	NA
RS_14.bin.26	Bacteria	Bacteroidota	Bacteroidia	Bacteroidales	VadinHA17	NA	NA
RS_14.bin.3	Archaea	Euryarchaeota	Thermoplasmata	RBG-16-68-12	NA	NA	NA
RS_14.bin.5	Archaea	Euryarchaeota	Thermoplasmata	RBG-16-68-12	NA	NA	NA
RS_15.bin.1	Archaea	Euryarchaeota	Methanomicrobia	Methanosarcinales	ANME-2c	UBA203	NA
RS_15.bin.10	Bacteria	Zixibacteria	MSB-5A5	GN15	FEB-12	NA	NA
RS_15.bin.12	Bacteria	WOR-3	WOR-3	SM23-42	SM23-42	DG-78	DG-78 sp004376785
RS_15.bin.20	Bacteria	NPL-UPA2	NPL-UPA2	NPL-UPA2	NA	NA	NA
RS_15.bin.23	Archaea	Bathyarchaeota	B26-1	B26-1	SOJC01	SOJC01	SOJC01 sp004376645
RS_15.bin.24	Archaea	Bathyarchaeota	B26-1	B26-1	UBA233	SOJA01	NA
RS_15.bin.25	Bacteria	Marinisomatota	UBA2242	UBA2242	NA	NA	NA
RS_15.bin.27	Bacteria	Campylobacterota	Campylobacteria	Campylobacterales	Sulfurovaceae	UBA1140	NA
RS_15.bin.28	Archaea	Bathyarchaeota	TCS64	TCS64	TCS64	RBG-16-57-9	NA
RS_15.bin.3	Archaea	Bathyarchaeota	B26-1	B26-1	UBA233	SOJA01	NA
RS_15.bin.30	Archaea	Euryarchaeota	Thermoplasmata	RBG-16-68-12	SOIM01	NA	NA
RS_15.bin.31	Bacteria	Chloroflexota	Anaerolineae	B4-G1	B4-G1	B30-G15	NA
RS_15.bin.32	Archaea	Aenigmarchaeota	QMZS01	QMZS01	QMZS01	NA	NA
RS_15.bin.33	Bacteria	Omnitrophota	NA	NA	NA	NA	NA
RS_15.bin.4	Archaea	Bathyarchaeota	B26-1	B26-1	UBA233	NA	NA
RS_15.bin.5	Archaea	Euryarchaeota	Thermococci	Methanofastidiosales	B48-G16	B48-G16	NA
RS_15.bin.6	Bacteria	Zixibacteria	MSB-5A5	MSB-5A5	SM1-73	SM1-73	NA
RS_15.bin.7	Bacteria	WOR-3	UBA3072	UBA3072	UBA3072	E29-bin14	NA
RS_15.bin.8	Bacteria	Desulfobacterota	Dissulfuribacteria	Dissulfuribacterales	UBA3076	UBA3076	NA
RS_16.bin.1	Bacteria	Acidobacteriota	Aminicenantia	Aminicenantales	Aminicenantaceae	NA	NA
RS_16.bin.10	Bacteria	Aerophobota	Aerophobia	Aerophobales	AE-B3A	NA	NA
RS_16.bin.11	Archaea	Euryarchaeota	Thermoplasmata	Thermoplasmatales	DHVEG-1	NA	NA
RS_16.bin.12	Bacteria	Latescibacterota	MVCY01	MVCY01	MVCY01	MVCY01	NA
RS_16.bin.13	Bacteria	Chloroflexota	Dehalococcoidia	GIF9	AB-539-J10	20-14-all-45-10	NA
RS_16.bin.14	Bacteria	Bipolaricaulota	Bipolaricaulia	UBA7950	UBA9294	NA	NA
RS_16.bin.16	Bacteria	Bacteroidota	Bacteroidia	Bacteroidales	GCA-2711565	NA	NA
RS_16.bin.18	Bacteria	Zixibacteria	MSB-5A5	MSB-5A5	SM1-73	SM23-73-3	NA
RS_16.bin.19	Archaea	Bathyarchaeota	TCS64	TCS64	TCS64	RBG-16-57-9	NA
RS_16.bin.21	Archaea	Euryarchaeota	Hadesarchaea	DG-33	NA	NA	NA
RS_16.bin.22	Bacteria	NPL-UPA2	NPL-UPA2	NA	NA	NA	NA
RS_16.bin.23	Bacteria	Eisenbacteria	NA	NA	NA	NA	NA
RS_16.bin.24	Bacteria	Eisenbacteria	NA	NA	NA	NA	NA
RS_16.bin.25	Archaea	Euryarchaeota	Methanomicrobia	Methanophagales	ANME-1	QEXZ01	NA
RS_16.bin.26	Bacteria	Bipolaricaulota	Bipolaricaulia	UBA7950	UBA9294	UBA9294	NA
RS_16.bin.29	Bacteria	Patescibacteria	Paceibacteria	UBA9983	UBA12079	NA	NA
RS_16.bin.30	Bacteria	Chloroflexota	Dehalococcoidia	GIF9	AB-539-J10	NA	NA
RS_16.bin.32	Bacteria	WOR-3	E44-bin80	E44-bin80	E44-bin80	E44-bin80	E44-bin80 sp004375965
RS_16.bin.33	Archaea	Asgardarchaeota	Lokiarchaeia	CR-4	SOKP01	SOKP01	NA
RS_16.bin.34	Bacteria	Desulfobacterota	Desulfobacteria	C00003060	C00003060	C00003060	NA
RS_16.bin.35	Bacteria	Desulfobacterota	NA	NA	NA	NA	NA
RS_16.bin.36	Bacteria	Actinobacteriota	UBA1414	NA	NA	NA	NA
RS_16.bin.38	Archaea	Asgardarchaeota	Lokiarchaeia	CR-4	SOKP01	SOKP01	NA
RS_16.bin.39	Bacteria	Zixibacteria	MSB-5A5	MSB-5A5	SM1-73	SM1-73	NA
RS_16.bin.4	Archaea	Asgardarchaeota	Lokiarchaeia	CR-4	SOKP01	SOKP01	SOKP01 sp005223125
RS_16.bin.40	Bacteria	Chloroflexota	Dehalococcoidia	SZUA-161	E44-bin15	E29-bin15	NA
RS_16.bin.41	Bacteria	Zixibacteria	MSB-5A5	GN15	FEB-12	NA	NA
RS_16.bin.43	Bacteria	Bipolaricaulota	Bipolaricaulia	UBA7950	UBA9294	NA	NA
RS_16.bin.45	Bacteria	Cloacimonadota	Cloacimonadia	JGIOTU-2	JGIOTU-2	NA	NA
RS_16.bin.46	Bacteria	Planctomycetota	Brocadiae	SM23-32	SM23-32	SM23-32	NA
RS_16.bin.7	Bacteria	Chloroflexota	Dehalococcoidia	Dehalococcoidales	E44-bin88	E44-bin88	NA
RS_16.bin.8	Bacteria	WOR-3	UBA3073	UBA3073	NA	NA	NA
RS_17.bin.1	Archaea	Euryarchaeota	Thermoplasmata	RBG-16-68-12	NA	NA	NA
RS_17.bin.12	Bacteria	Bacteroidota	Bacteroidia	Bacteroidales	GCA-2711565	NA	NA
RS_17.bin.14	Bacteria	WOR-3	UBA3073	UBA3073	UBA3073	NA	NA
RS_17.bin.15	Archaea	Euryarchaeota	Thermoplasmata	Thermoplasmatales	DHVEG-1	NA	NA
RS_17.bin.16	Bacteria	WOR-3	UBA3073	UBA3073	NA	NA	NA
RS_17.bin.17	Bacteria	Cloacimonadota	Cloacimonadia	Cloacimonadales	TCS61	NA	NA
RS_17.bin.18	Archaea	Euryarchaeota	Thermococci	Methanofastidiosales	B48-G16	B48-G16	NA
RS_17.bin.19	Bacteria	Armatimonadota	UBA5377	UBA5377	NA	NA	NA
RS_17.bin.2	Archaea	Diapherotrites	Iainarchaeia	NA	NA	NA	NA
RS_17.bin.21	Archaea	Bathyarchaeota	B26-1	B26-1	BA1	SOJZ01	NA
RS_17.bin.23	Archaea	Micrarchaeota	Micrarchaeia	UBA10214	UBA10214	NA	NA
RS_17.bin.25	Bacteria	Chloroflexota	Anaerolineae	B4-G1	B4-G1	B30-G15	NA
RS_17.bin.29	Bacteria	Caldatribacteriota	JS1	SB-45	34-128	NA	NA
RS_17.bin.3	Archaea	Bathyarchaeota	TCS64	TCS64	TCS64	RBG-16-57-9	NA
RS_17.bin.30	Archaea	Bathyarchaeota	B26-1	B26-1	UBA233	SOJA01	SOJA01 sp004376975
RS_17.bin.31	Archaea	Aenigmarchaeota	Aenigmarchaeia	QMZP01	QMZT01	NA	NA
RS_17.bin.32	Bacteria	NPL-UPA2	NPL-UPA2	NPL-UPA2	NA	NA	NA
RS_17.bin.35	Bacteria	Eisenbacteria	NA	NA	NA	NA	NA
RS_17.bin.36	Bacteria	Chloroflexota	Dehalococcoidia	GIF9	AB-539-J10	20-14-all-45-10	NA
RS_17.bin.37	Bacteria	Patescibacteria	Paceibacteria	Paceibacterales	NA	NA	NA
RS_17.bin.38	Bacteria	Acidobacteriota	Aminicenantia	Aminicenantales	Aminicenantaceae	SOIV01	SOIV01 sp004377005
RS_17.bin.39	Archaea	Euryarchaeota	Thermoplasmata	Thermoplasmatales	DHVEG-1	SG8-52-3	NA
RS_17.bin.4	Bacteria	WOR-3	WOR-3	UBA2258	B3-TA06	B3-TA06	NA
RS_17.bin.40	Bacteria	Cloacimonadota	Cloacimonadia	JGIOTU-2	JGIOTU-2	NA	NA
RS_17.bin.41	Archaea	Euryarchaeota	Thermoplasmata	Thermoplasmatales	DHVEG-1	NA	NA
RS_17.bin.42	Bacteria	Chloroflexota	Dehalococcoidia	GIF9	UBA5620	QYPU01	NA
RS_17.bin.43	Bacteria	Bacteroidota	Bacteroidia	Bacteroidales	VadinHA17	NA	NA
RS_17.bin.44	Bacteria	Planctomycetota	Phycisphaerae	UBA1845	Fen-1342	Fen-1342	NA
RS_17.bin.45	Bacteria	Acidobacteriota	Aminicenantia	Aminicenantales	Aminicenantaceae	NA	NA
RS_17.bin.47	Bacteria	Krumholzibacteriota	Krumholzibacteria	SSS58A	SSS58A	NA	NA
RS_17.bin.5	Bacteria	Zixibacteria	MSB-5A5	GN15	FEB-12	NA	NA
RS_17.bin.8	Bacteria	WOR-3	UBA3072	UBA3072	UBA3072	E29-bin14	E29-bin14 sp004377355
RS_18.bin.10	Archaea	Asgardarchaeota	Heimdallarchaeia	NA	NA	NA	NA
RS_18.bin.11	Archaea	Asgardarchaeota	Thorarchaeia	Thorarchaeales	Thorarchaeaceae	NA	NA
RS_18.bin.13	Bacteria	Planctomycetota	Phycisphaerae	Sedimentisphaerales	Anaerohalophaeraceae	NA	NA
RS_18.bin.14	Archaea	Asgardarchaeota	Lokiarchaeia	CR-4	NA	NA	NA
RS_18.bin.18	Bacteria	Marinisomatota	UBA2242	UBA2242	NA	NA	NA
RS_18.bin.22	Bacteria	Planctomycetota	DG-23	DG-23	NA	NA	NA
RS_18.bin.23	Bacteria	Bacteroidota	Bacteroidia	Bacteroidales	GCA-2711565	NA	NA
RS_18.bin.25	Bacteria	Campylobacterota	Desulfurellia	NA	NA	NA	NA
RS_18.bin.27	Bacteria	Planctomycetota	Brocadiae	SM23-32	SM23-32	NA	NA
RS_18.bin.29	Archaea	Asgardarchaeota	Lokiarchaeia	CR-4	SOKP01	SOKP01	NA
RS_18.bin.3	Bacteria	Chloroflexota	Dehalococcoidia	Dehalococcoidales	RBG-16-60-22	NA	NA
RS_18.bin.31	Bacteria	Dependentiae	Babeliae	Babeliales	UBA12411	NA	NA
RS_18.bin.33	Bacteria	TA06A	DG-26_A	SM23-81	SM23-81	NA	NA
RS_18.bin.35	Bacteria	Chloroflexota	Dehalococcoidia	GIF9	AB-539-J10	NA	NA
RS_18.bin.36	Archaea	Euryarchaeota	Methanomicrobia	Methanomicrobiales	Methanomicrobiaceae	Methanogenium	NA
RS_18.bin.38	Bacteria	Actinobacteriota	UBA9087	NA	NA	NA	NA
RS_18.bin.4	Bacteria	NPL-UPA2	NPL-UPA2	NPL-UPA2	NA	NA	NA
RS_18.bin.40	Archaea	Euryarchaeota	Thermoplasmata	SG8-5	SG8-5	NA	NA
RS_18.bin.41	Bacteria	Planctomycetota	Phycisphaerae	SM23-33	SM23-33	NA	NA
RS_18.bin.43	Bacteria	Acidobacteriota	Aminicenantia	Aminicenantales	Aminicenantaceae	NA	NA
RS_18.bin.5	Archaea	Asgardarchaeota	Heimdallarchaeia	UBA460	UBA460	NA	NA
RS_18.bin.6	Archaea	Euryarchaeota	Thermococci	Methanofastidiosales	B48-G16	B48-G16	NA
RS_18.bin.8	Bacteria	WOR-3	WOR-3	SM23-42	SM23-42	DG-78	NA
RS_19.bin.12	Bacteria	WOR-3	UBA3073	UBA3073	UBA3073	NA	NA
RS_19.bin.14	Bacteria	Chloroflexota	Dehalococcoidia	SZUA-161	E44-bin15	NA	NA
RS_19.bin.18	Archaea	Bathyarchaeota	RBG-16-48-13	RBG-16-48-13	NA	NA	NA
RS_19.bin.2	Bacteria	Bipolaricaulota	Bipolaricaulia	UBA7950	UBA9294	NA	NA
RS_19.bin.22	Bacteria	Omnitrophota	NA	NA	NA	NA	NA
RS_19.bin.23	Bacteria	Omnitrophota	UBA8468	UBA8468	UBA8468	UBA8468	NA
RS_19.bin.29	Bacteria	FirmicutesF	Halanaerobiia	DY22613	DY22613	NA	NA
RS_19.bin.3	Archaea	Bathyarchaeota	B26-1	B26-1	SOJC01	SOJC01	SOJC01 sp004376645
RS_19.bin.30	Archaea	Asgardarchaeota	Lokiarchaeia	CR-4	NA	NA	NA
RS_19.bin.31	Bacteria	Caldatribacteriota	JS1	SB-45	34-128	NA	NA
RS_19.bin.32	Bacteria	Krumholzibacteriota	Krumholzibacteria	SSS58A	SSS58A	NA	NA
RS_19.bin.36	Bacteria	Chloroflexota	Dehalococcoidia	GIF9	AB-539-J10	20-14-all-45-10	NA
RS_19.bin.37	Bacteria	WOR-3	WOR-3	UBA2258	B3-TA06	B3-TA06	NA
RS_19.bin.7	Bacteria	WOR-3	E44-bin80	E44-bin80	E44-bin80	NA	NA
RS_19.bin.8	Bacteria	Zixibacteria	MSB-5A5	MSB-5A5	SM1-73	SM23-73-3	NA
RS_19.bin.9	Bacteria	WOR-3	UBA3072	UBA3072	UBA3072	E29-bin14	NA
