# Supplementary material for: Metagenome sequencing and 768 microbial genomes from cold seep in South China Sea
Source: Sci Data. 2022 Aug 6;9:480. doi: 10.1038/s41597-022-01586-x (PMC9357000; doi:10.1038/s41597-022-01586-x)
Supplement: Supplementary file 3 — Supplementary Table 3 [file 41597_2022_1586_MOESM3_ESM.xlsx]

## Sheet: Supplementary Table 3
Supplementary Table 3 The reference genome sequences used in phylogenomic analysis
Phylum	Class	Reference specice	Reference genome ID
Acidobacteriota	Aminicenantia	Candidatus Aminicenantes bacterium 4484_214	GCA_002084995.1
Acidobacteriota	Aminicenantia	Candidatus Aminicenantes bacterium SpSt-252	GCA_011053475.1
Acidobacteriota	Holophagae	Holophaga foetida DSM 6591	GCF_000242615.2
Acidobacteriota	Thermoanaerobaculia	Thermoanaerobaculum aquaticum P-01	GCF_000687145.1
Actinobacteriota	Actinomycetia	Mycobacterium angelicum DSM 45057	GCF_002086155.1
Actinobacteriota	Actinomycetia	Nocardioides humi DCY24	GCF_006494775.1
Actinobacteriota	UBA9087	Actinobacteria bacterium UBA9087	GCA_003491635.1
Aenigmatarchaeota	Aenigmatarchaeia	Candidatus Aenigmarchaeota archaeon CG_4_9_14_3_um_filter_37_18 (archaea)	GCA_002789635.1
Aenigmatarchaeota	Aenigmatarchaeia	Candidatus Aenigmarchaeota archaeon B8_G16	GCA_003663225.1
Aerophobota	Aerophobia	Candidatus Aerophobetes bacterium Ae_b3b	GCA_005223085.1
Altarchaeota	Altarchaeia	Candidatus Altiarchaeales archaeon ex4484_2	GCA_002254565.1
Aquificota	Aquificae	Hydrogenobacter thermophilus TK-6	GCF_000010785.1
Asgardarchaeota	Heimdallarchaeia	Candidatus Heimdallarchaeota archaeon LC_2	GCA_001940725.1
Asgardarchaeota	Heimdallarchaeia	Candidatus Heimdallarchaeota archaeon LC_3	GCA_001940645.1
Asgardarchaeota	Heimdallarchaeia	Candidatus Heimdallarchaeota archaeon B3_Heim	GCA_003144275.1
Asgardarchaeota	Lokiarchaeia	Candidatus Lokiarchaeota archaeon CR_4	GCA_001940655.1
Asgardarchaeota	Thorarchaeia	Candidatus Thorarchaeota archaeon SMTZ-45	GCA_001563465.1
Atribacteria	NA	Candidatus Atribacteria bacterium	GCA_012520575.1
Aureabacteria	SURF-26	Candidatus Aureabacteria bacterium SURF_26	GCA_003599815.1
Bacteroidota	Bacteroidia	Bacteroidetes bacterium B18_G4	GCA_003648575.1
Bacteroidota	Bacteroidia	Bacteroidetes bacterium B39_G9	GCA_003648455.1
Bacteroidota	Bacteroidia	Marinilabilia salmonicolor JCM 21150	GCF_000259075.1
Bacteroidota	Bacteroidia	Bacteroidetes bacterium 4572_117	GCA_002084525.1
Bacteroidota	Bacteroidia	Draconibacterium orientale FH5	GCF_000626635.1
Bacteroidota	Bacteroidia	Bacteroides sp. SM23_62	GCA_001303955.1
Bacteroidota	Bacteroidia	Bacteroidales bacterium UBA12077	GCA_003452425.1
Bacteroidota	Bacteroidia	Bacteroidales bacterium UBA12170	GCA_003445975.1
Bacteroidota	Bacteroidia	Bacteroidales bacterium UBA12481	GCA_003487905.1
Bacteroidota	Bacteroidia	Cyclobacterium marinum DSM 745	GCF_000222485.1
Bacteroidota	Bacteroidia	Flaviramulus ichthyoenteri Th78(T)	GCＦ_000789235.1
Bacteroidota	Bacteroidia	Ichthyobacterium seriolicida JBKA-6	GCF_002369955.1
Bacteroidota	Ignavibacteria	Melioribacter roseus P3M-2	GCF_000279145.1
Bacteroidota	Kapabacteria	Candidatus Kapabacteria sp. Ch6	GCA_013414795.1
Bacteroidota	UBA10030	Bacteroidetes bacterium UBA10030	GCA_003453835.1
Thermoproteota	Bathyarchaeia	Candidatus Bathyarchaeota archaeon SpSt-264	GCA_011051215.1
Bdellovibrionota	Bacteriovoracia	Bacteriovorax stolpii DSM 12778	GCF_002872415.1
Bdellovibrionota	Bdellovibrionia	Pseudobdellovibrio exovorus JSS	GCF_000348725.1
Bipolaricaulota	Bipolaricaulia	Candidatus Bipolaricaulis anaerobius isolate BARAN1 MAG	GCF_900465355.1
Bipolaricaulota	Bipolaricaulia	Candidatus Acetothermia bacterium UBA7950	GCA_003535305.1
BMS3Abin14	BMS3Abin14	bacterium BMS3Abin14	GCA_002897695.1
Caldatribacteriota	JS1	Candidatus Caldatribacterium sp. MAG-105	GCA_014359405.1
Caldisericota	Caldisericia	Caldiserica bacterium CG_4_8_14_3_um_filter_35_18	GCA_002782625.1
Calditrichota	Calditrichia	Caldithrix abyssi DSM 13497	GCF_001886815.1
Campylobacterota	Campylobacteria	Aliarcobacter faecis CCUG 66484	GCF_013201705.1
Campylobacterota	Campylobacteria	Sulfurimonas paralvinellae GO25	GCF_014905135.1
Campylobacterota	Campylobacteria	Sulfurimonas denitrificans DSM 1251	GCF_000012965.1
Campylobacterota	Campylobacteria	Sulfurovum riftiae 1812E	GCF_001595645.1
Campylobacterota	Desulfurellia	Desulfurella acetivorans A63	GCF_000517565.1
Chloroflexota	Anaerolineae	Anaerolineales bacterium E44_bin32	GCA_004376465.1
Chloroflexota	Anaerolineae	Chloroflexi bacterium B10_G9	GCA_003648195.1
Chloroflexota	Anaerolineae	Anaerolinea thermophila UNI-1	GCF_000199675.1
Chloroflexota	Anaerolineae	Chloroflexi bacterium B30_G15	GCA_003648085.1
Chloroflexota	Dehalococcoidia	Dehalococcoides mccartyi 195	GCF_000011905.1
Chloroflexota	Dehalococcoidia	Dehalogenimonas lykanthroporepellens BL-DC-9	GCF_000143165.1
Chloroflexota	Dehalococcoidia	Dehalococcoidia bacterium E44_bin88	GCA_004375675.1
Chloroflexota	Dehalococcoidia	Dehalococcoidia bacterium CG2_30_46_19	GCA_001872925.1
Chloroflexota	Dehalococcoidia	Dehalococcoidia bacterium E29_bin15	GCA_004377275.1
Cloacimonadota	Cloacimonadia	Candidatus Cloacimonas acidaminovorans str. Evry	GCF_000146065.2
Coatesbacteria	NA	Candidatus Coatesbacteria bacterium 4484_99	GCA_002085425.1
Dadabacteria	NA	Candidatus Dadabacteria bacterium MH-Pat-all_metabat2_32	GCA_014075295.1
Delongbacteria	UBA4055	Candidatus Delongbacteria bacterium GWF2_40_14	GCA_001779875.1
Dependentiae	Babeliae	Candidatus Babela massiliensis 673862	GCF_000513475.1
Dependentiae	Babeliae	candidate division TM6 bacterium JCVI TM6SC1	GCA_000385635.1
Desulfobacterota	BSN033	Deltaproteobacteria bacterium UBA8473	GCA_003539225.1
Desulfobacterota	Desulfobacteria	Desulfobacterales bacterium C00003060	GCA_001751085.1
Desulfobacterota	Desulfobacteria	delta proteobacterium NaphS2	GCA_000179315.1
Desulfobacterota	Desulfobacteria	Desulfobacula toluolica Tol2	GCF_000307105.1
Desulfobacterota	Desulfobacteria	Deltaproteobacteria bacterium B13_G4	GCA_003647525.1
Desulfobacterota	Desulfobacteria	Desulfobacterium vacuolatum DSM 3385	GCF_900176365.1
Desulfobacterota	Desulfobacteria	Deltaproteobacteria bacterium SG8_13	GCA_001303025.1
Desulfobacterota	Desulfobulbia	Desulfocapsa sulfexigens DSM 10523	GCF_000341395.1
Desulfobacterota	Desulfobulbia	Desulfurivibrio alkaliphilus AHT 2	GCF_000092205.1
Desulfobacterota	Desulfomonilia	Desulfomonile tiedjei DSM 6799	GCF_000266945.1
Desulfobacterota	Desulfuromonadia	Desulfuromonas sp. BM103	GCA_002869725.1
Desulfobacterota	Desulfuromonadia	Desulfuromusa kysingii DSM 7343	GCF_900107645.1
Eisenbacteria	NA	Candidatus Eisenbacteria bacterium SpSt-381	GCA_011357805.1
Elusimicrobiota	Elusimicrobia	Elusimicrobium minutum Pei191	GCF_000020145.1
Euryarchaeota	Hadesarchaea	Hadesarchaea archaeon B3_Hades	GCA_005222995.1
EX4484-52	EX4484-52	bacterium B79_G9	GCA_003645105.1
Aenigmatarchaeota	Aenigmatarchaeia	Candidatus Aenigmarchaeota archaeon ex4484_52	GCA_002254415.1
Fermentibacterota	Fermentibacteria	Candidatus Fermentibacteria bacterium Bin_206	GCA_014728175.1
Fermentibacterota	Fermentibacteria	Candidatus Fermentibacter daniensis AS4DglBPLU_32	GCA_012516735.1
Firmicutes	Bacilli	Candidatus Izimaplasma sp. ZiA1	GCF_002285055.1
Firmicutes	Bacilli	Mycoplasma alkalescens 14918	GCF_000367445.1
Firmicutes	Bacilli	Mycoplasma putrefaciens KS1	GCF_000224105.1
Firmicutes	Clostridia	Clostridium beijerinckii strain NCIMB 14988	GCF_000833105.2
FirmicutesA	Clostridia	Candidatus Dichloromethanomonas elyunquensis RM	GCA_001515265.1
FirmicutesA	Clostridia_A	Christensenella sp. Marseille-P3954	GCF_900604345.1
FirmicutesF	Halanaerobiia	Halanaerobium kushneri ATCC 700103	GCF_900156285.1
Fusobacteriota	Fusobacteriia	Psychrilyobacter atlanticus DSM 19335	GCF_000426625.1
Fusobacteriota	Fusobacteriia	Fusobacterium mortiferum ATCC 9817	GCF_003019315.1
Gemmatimonadota	Gemmatimonadetes	Gemmatimonas aurantiaca T-27	GCF_000010305.1
Hadarchaeota	Hadarchaeia	Candidatus Hadarchaeum yellowstonense YNP_45	GCA_001515205.2
Halobacteriota	Methanomicrobia	Methanoculleus bourgensis MS2	GCF_000304355.2
Halobacteriota	Methanomicrobia	Methanogenium cariaci JCM 10550	GCF_001315945.1
Halobacteriota	Methanosarcinia	ANME-2 cluster archaeon B-8MPa1	GCA_014237145.1
Halobacteriota	Methanosarcinia	ANME-2 cluster archaeon HR1	GCA_002926195.1
Halobacteriota	Methanosarcinia	Methanimicrococcus blatticola DSM 13328	GCF_004363215.1
Halobacteriota	Syntropharchaeia	Methanophagales archaeon ANME-1-THS	GCA_004212135.1
Hydrogenedentota	Hydrogenedentia	Candidatus Hydrogenedens sp. AS10tlH2TH_339	GCA_012522755.1
Hydrogenedentota	NA	Candidatus Hydrogenedentes bacterium	GCA_013359265.1
Krumholzibacteriota	Krumholzibacteria	Krumholzibacteria bacterium MAG46	GCA_014859985.1
Latescibacterota	Latescibacteria_A	Candidatus Latescibacteria bacterium 4484_107	GCA_002059205.1
Latescibacterota	MVCY01	Candidatus Latescibacteria bacterium 4484_181	GCA_002049985.1
Latescibacterota	NA	Candidatus Latescibacteria bacterium	GCA_011772205.1
Asgardarchaeota	Lokiarchaeia	Candidatus Prometheoarchaeum syntrophicum strain MK-D1	GCF_008000775.1
Marinisomatota	AB16	Marinimicrobia bacterium 46_47	GCA_001508355.1
Marinisomatota	Marinisomatia	Candidatus Marinimicrobia bacterium UBA8229	GCA_003535775.1
Marinisomatota	Marinisomatia	Candidatus Marinimicrobia bacterium PRS2	GCA_003709175.1
Marinisomatota	UBA2242	Candidatus Marinimicrobia bacterium UBA9312	GCA_003527965.1
Methanobacteriota	Thermococci	Thermococci archaeon B48_G16	GCA_003660605.1
Methanobacteriota	Thermococci	Thermococcus peptonophilus strain OG-1	GCF_001592435.1
Micrarchaeota	Micrarchaeia	Candidatus Micrarchaeum acidiphilum ARMAN-1	GCA_001889985.1
Muirbacteria	NA	Candidatus Muirbacterium halophilum BM706	GCA_002869225.1
Myxococcota	Polyangia	Polyangium fumosum DSM 14668	GCF_005144585.1
Nanoarchaeota	Nanoarchaeia	Candidatus Pacearchaeota archaeon NC_groundwater_402_Ag_B-0.1um_34_21	GCA_016188825.1
Nanoarchaeota	Nanoarchaeia	Candidatus Woesearchaeota archaeon B3_Woes B72_G16	GCA_003650545.1
Nanoarchaeota	Nanoarchaeia	Candidatus Woesearchaeota archaeon B3_Woes	GCA_005222965.1
Nanoarchaeota	Nanoarchaeia	Euryarchaeota archaeon SM23-78	GCA_001595785.1
Nanoarchaeota	Nanoarchaeia	Candidatus Woesearchaeota archaeon UBA11716	GCA_013331045.1
Nitrospirota	Thermodesulfovibrionia	Thermodesulfovibrio yellowstonii DSM 11347	GCF_000020985.1
Omnitrophota	4484-213	Candidatus Omnitrophica bacterium 4484_213	GCA_002085025.1
Omnitrophota	Koll11	Candidatus Omnitrophica bacterium 4484_171	GCA_002049895.1
Omnitrophota	Koll11	Candidatus Omnitrophica bacterium B26_G9	GCA_003645745.1
Omnitrophota	Koll11	Candidatus Omnitrophica bacterium UBA10015	GCA_003529035.1
Omnitrophota	Koll11	Candidatus Omnitrophica bacterium	GCA_003500255.1
Omnitrophota	Koll11	Candidatus Omnitrophus magneticus SKK-01	GCA_000954095.1
Omnitrophota	UBA8468	bacterium UBA8468	GCA_003521955.1
Patescibacteria	ABY1	Candidatus Falkowbacteria bacterium UBA12075	GCA_003453605.1
Patescibacteria	ABY1	Candidatus Falkowbacteria bacterium HGW-Falkowbacteria-1	GCA_002840305.1
Patescibacteria	Andersenbacteria	Candidatus Andersenbacteria bacterium	GCA_016197005.1
Patescibacteria	Gracilibacteria	Candidatus Gracilibacteria bacterium CG_2015-13_32_15	GCA_010119145.1
Patescibacteria	Microgenomatia	Candidatus Microgenomates bacterium NC_groundwater_1156_Ag_S-0.1um_40_307	GCA_016204995.1
Patescibacteria	Paceibacteria	Candidatus Campbellbacteria bacterium CG11_big_fil_rev_8_21_14_0_20_44_21"	GCA_002796365.1
Patescibacteria	Paceibacteria	Candidatus Campbellbacteria bacterium UBA12079	GCA_003456895.1
Patescibacteria	Paceibacteria	Parcubacteria bacterium OLB19	GCA_001567365.1
Patescibacteria	Paceibacteria	Candidatus Zambryskibacteria bacterium UBA12130	GCA_003497585.1
Patescibacteria	Paceibacteria_A	Candidatus Moranbacteria bacterium CG_4_9_14_3_um_filter_44_28	GCA_002790655.1
Peregrinibacteria	Gracilibacteria	Candidatus Peribacteria bacterium UBA9631 sp003483925	GCA_003483925.1
Planctomycetota	Brocadiae	Candidatus Brocadia sapporoensis 40	GCF_001753675.2
Planctomycetota	DG-23	Planctomycetes bacterium DG_23	GCA_001302825.1
Planctomycetota	MHYJ01	Planctomycetes bacterium RBG_16_43_13	GCA_001828445.1
Planctomycetota	Phycisphaerae	Algisphaera agarilytica DSM 103725	GCF_014207595.1
Planctomycetota	Phycisphaerae	Anaerohalosphaera lusitana strain ST-NAGAB-D1	GCF_002007645.1
Planctomycetota	Phycisphaerae	Phycisphaerae bacterium SM23_33	GCA_001303665.1
Planctomycetota	Planctomycetes	Lignipirellula cremea Pla85_3_4	GCF_007751035.1
Proteobacteria	Alphaproteobacteria	Caulobacter rhizosphaerae KCTC 52515	GCF_010977555.1
Proteobacteria	Alphaproteobacteria	Micavibrio aeruginosavorus EPB	GCF_000348745.1
Proteobacteria	Alphaproteobacteria	Hyphomicrobium nitrativorans NL23	GCF_000503895.1
Proteobacteria	Alphaproteobacteria	Fulvimarina pelagi HTCC2506	GCF_000153705.1
Proteobacteria	Alphaproteobacteria	Epibacterium mobile F1926	GCF_000376545.2
Proteobacteria	Alphaproteobacteria	Magnetospirillum gryphiswaldense MSR-1	GCF_000513295.1
Proteobacteria	Alphaproteobacteria	Emcibacter congregatus ZYLT	GCF_006385135.1
Proteobacteria	Alphaproteobacteria	Rhodospirillaceae bacterium UBA8366	GCA_003482525.1
Proteobacteria	Gammaproteobacteria	Sulfuriflexus mobilis ask1	GCF_003967195.1
Proteobacteria	Gammaproteobacteria	Candidatus Thiomargarita nelsonii Hydrate Ridge	GCA_000785145.2
Proteobacteria	Gammaproteobacteria	Achromobacter spanius strain MYb73	GCF_002966795.1
Proteobacteria	Gammaproteobacteria	Nitrosomonas ureae Nm10	GCF_001455205.1
Proteobacteria	Gammaproteobacteria	Psychromonas ingrahamii 37	GCF_000015285.1
Proteobacteria	Gammaproteobacteria	Thioalkalivibrio sp. HK1	GCF_000583135.1
Proteobacteria	Gammaproteobacteria	Methylomonas koyamae JCM 16701	GCF_001312005.1
Proteobacteria	Gammaproteobacteria	Methylomicrobium buryatense strain 5GB1C	GCF_005931095.1
Proteobacteria	Gammaproteobacteria	Algiphilus aromaticivorans DG1253	GCF_000733765.1
Proteobacteria	Gammaproteobacteria	Abyssibacter profundi OUC007	GCF_003151135.1
Proteobacteria	Gammaproteobacteria	Alcanivorax dieselolei B5	GCF_000300005.1
Proteobacteria	Gammaproteobacteria	Sinobacterium caligoides DSM 100316	GCF_003752585.1
Proteobacteria	Gammaproteobacteria	Endozoicomonas montiporae CL-33	GCF_001583435.1
Proteobacteria	Gammaproteobacteria	Ketobacter alkanivorans G15	GCF_002863865.1
Proteobacteria	Gammaproteobacteria	Marinobacter fonticola CS412	GCF_008122265.1
Proteobacteria	Gammaproteobacteria	Pseudomonas aeruginosa PAO1	GCF_000006765.1
Proteobacteria	Gammaproteobacteria	Thiohalorhabdus denitrificans HL 19	GCF_001399755.1
Proteobacteria	Gammaproteobacteria	Cocleimonas flava DSM 24830	GCF_004339015.1
Proteobacteria	Gammaproteobacteria	Gammaproteobacteria bacterium UBA10353	GCA_003501065.1
Proteobacteria	Gammaproteobacteria	Gammaproteobacteria bacterium UBA11654	GCA_003449795.1
Proteobacteria	Gammaproteobacteria	Coxiellaceae bacterium UBA9339	GCA_003510945.1
Proteobacteria	Gammaproteobacteria	Woeseia oceani XK5	GCF_001677435.1
Proteobacteria	Zetaproteobacteria	Mariprofundus aestuarium CP-5	GCF_002795805.1
QMZS01	QMZS01	Candidatus Aenigmarchaeota archaeon B56_G16	GCA_003663295.1
RBG-13-66-14	RBG-13-66-14	Candidatus Coatesbacteria bacterium Bin_172	GCA_014728225.1
SM23-31	SM23-31	bacterium SM23_31	GCA_001304035.1
Spirochaetota	Spirochaetia	Alkalispirochaeta alkalica DSM 8900	GCF_000373545.1
Spirochaetota	Spirochaetia	Spirochaeta africana DSM 8902	GCF_000242595.2
Spirochaetota	Spirochaetia	Spirochaeta thermophila DSM 6192	GCF_000147075.1
TA06A	DG-26_A	candidate division Zixibacteria bacterium SM23_81	GCA_001304015.1
Thermoplasmatota	Poseidoniia	uncultured Candidatus Poseidoniales archaeon	GCA_000246735.1
Thermoplasmatota	Thermoplasmata	Methanomassiliicoccus luminyensis B10	GCF_000308215.1
Thermoplasmatota	Thermoplasmata	Thermoplasma volcanium GSS1	GCF_000011185.1
Thermoplasmatota	Thermoplasmata	Methanomassiliicoccales archaeon E29_bin30	GCA_004377185.1
Thermoplasmatota	Thermoplasmata	Euryarchaeota archaeon SG8-5	GCA_001595885.1
Thermoproteota	Bathyarchaeia	Candidatus Bathyarchaeota archaeon B26-1	GCA_001593925.1
Thermoproteota	Bathyarchaeia	Candidatus Bathyarchaeota archaeon RBG_16_48_13	GCA_001775995.1
Thermoproteota	Bathyarchaeia	Candidatus Bathyarchaeota archaeon RBG_16_57_9	GCA_001776015.1
Asgardarchaeota	Thorarchaeia	Candidatus Thorarchaeota archaeon	GCA_008080745.1
UBA3054	UBA3054	Chlamydiae bacterium B51_G9	GCA_003648225.1
Verrucomicrobiota	Kiritimatiellae	Pontiella sulfatireligans F21	GCF_900890705.1
Verrucomicrobiota	Kiritimatiellae	Verrucomicrobia bacterium UBA8416	GCA_003483205.1
Verrucomicrobiota	Lentisphaeria	Lentisphaera araneosa HTCC2155T	GCF_000170755.1
Verrucomicrobiota	Lentisphaeria	Victivallis vadensis DSM 14823	GCF_003096415.1
Verrucomicrobiota	Verrucomicrobiae	Methylacidiphilum infernorum V4	GCF_000019665.1
Verrucomicrobiota_A	Chlamydiia	Chlamydia gallinacea 08-1274/3	GCF_000471025.2
VerrucomicrobiotaA	Chlamydiia	Candidatus Similichlamydia laticola Hat2	GCF_003339615.1
VerrucomicrobiotaA	Chlamydiia	Simkania negevensis Z	GCF_000237205.1
Patescibacteria	Microgenomatia	Candidatus Woesebacteria bacterium Ch104c	GCA_013426185.1
WOR-3	E44-bin80	Candidatus Cloacimonetes bacterium E44_bin80	GCA_004375785.1
WOR-3	WOR-3	candidate division WOR_3 bacterium SM23_42	GCA_001303785.1
Zixibacteria	MSB-5A5	candidate division Zixibacteria bacterium RBG-1	GCA_000447245.1
Zixibacteria	MSB-5A5	candidate division Zixibacteria bacterium SM1_73	GCA_001304225.1
Zixibacteria	MSB-5A5	candidate division Zixibacteria bacterium	GCA_011046605.1
